# Supplementary material for: Bis{N′-[1-(2-pyrid­yl)ethyl­idene-κN]benzohydrazidato-κ2 N′,O}nickel(II)
Source: Acta Crystallogr Sect E Struct Rep Online. 2010 Mar 3;66(Pt 4):m359. doi: 10.1107/S1600536810007336 (PMC2984020; doi:10.1107/S1600536810007336)
Supplement: Supplementary file 1 [file e-66-0m359-sup1.cif]

##############################################################################
###                                                                        ###
###        Electronic paper (Acta Crystallographica Section E)             ###
###                                                                        ###
##############################################################################
#                                                                            #
# This CIF contains the data in a paper accepted for publication in Acta     #
# Crystallographica Section E. It conforms to the requirements of Notes      #
# for Authors for Section E, and has been peer reviewed under the auspices   #
# of the IUCr Commission on Journals.                                        #
#                                                                            #
# Full details of the Crystallographic Information File format               #
# are given in the paper "The Crystallographic Information File (CIF):       #
# a New Standard Archive File for Crystallography" by S. R. Hall, F. H.      #
# Allen and I. D. Brown [Acta Cryst. (1991), A47, 655-685].                  #
#                                                                            #
# The current version of the core CIF dictionary is obtainable from          #
# ftp://ftp.iucr.org/pub/cif_core.dic. The current version number is 2.4.    #
#                                                                            #
# Software is freely available for graphical display of the structure(s) in  #
# this CIF.  For information consult the CIF home page http://www.iucr.org/  #
# cif/home.html                                                              #
#                                                                            #
# This file may be used for bona fide research purposes within the           #
# scientific community so long as proper attribution is given to the journal # 
# article from which it was obtained.                                        #
#                                                                            #
##############################################################################
                                             
data_I
_audit_creation_method     SHELXL-97
_chemical_name_systematic
;
Bis{<i>N</i>'-[1-(2-pyridyl)ethylidene-\k<i>N</i>]benzohydrazidato-
\k^2^<i>N</i>',<i>O</i>}nickel(II)
;
_chemical_name_common     ?
_chemical_formula_moiety     'C28 H24 N6 Ni O2'
_chemical_formula_sum     'C28 H24 N6 Ni O2'
_chemical_formula_iupac     '[Ni (C14 H12 N3 O)2]'
_chemical_formula_weight     535.24
_chemical_melting_point     ?
_symmetry_cell_setting     monoclinic
_symmetry_space_group_name_H-M     'C c'
_symmetry_space_group_name_Hall     'C -2yc'
loop_
    _symmetry_equiv_pos_as_xyz
    'x, y, z'
    'x, -y, z+1/2'
    'x+1/2, y+1/2, z'
    'x+1/2, -y+1/2, z+1/2'
_cell_length_a     10.248(6)
_cell_length_b     19.692(11)
_cell_length_c     12.281(7)
_cell_angle_alpha     90.00
_cell_angle_beta     91.523(10)
_cell_angle_gamma     90.00
_cell_volume     2477(2)
_cell_formula_units_Z     4
_cell_measurement_reflns_used     3920
_cell_measurement_theta_min     2.2
_cell_measurement_theta_max     26.3
_cell_measurement_temperature     298(2)
_exptl_crystal_description     parallelepiped
_exptl_crystal_colour     brown
_exptl_crystal_size_max     0.37
_exptl_crystal_size_mid     0.33
_exptl_crystal_size_min     0.25
_exptl_crystal_density_diffrn     1.435
_exptl_crystal_density_meas     ?
_exptl_crystal_density_method     'not measured'
_exptl_crystal_F_000     1112
_exptl_absorpt_coefficient_mu     0.822
_exptl_absorpt_correction_type     multi-scan
_exptl_absorpt_process_details     '(SADABS; Sheldrick, 1996)'
_exptl_absorpt_correction_T_min     0.7508
_exptl_absorpt_correction_T_max     0.8209
_exptl_special_details
;
;
_diffrn_ambient_temperature     298(2)
_diffrn_radiation_type     MoK\a
_diffrn_radiation_wavelength     0.71073
_diffrn_radiation_monochromator     graphite
_diffrn_measurement_device_type     'Bruker SMART APEXII'
_diffrn_measurement_method     \w
_diffrn_detector_area_resol_mean     ?
_diffrn_reflns_number     5679
_diffrn_reflns_av_R_equivalents     0.0929
_diffrn_reflns_av_sigmaI/netI     0.0674
_diffrn_reflns_theta_min     2.07
_diffrn_reflns_theta_max     26.28
_diffrn_reflns_theta_full     26.28
_diffrn_measured_fraction_theta_max     0.970
_diffrn_measured_fraction_theta_full     0.970
_diffrn_reflns_limit_h_min     -12
_diffrn_reflns_limit_h_max     10
_diffrn_reflns_limit_k_min     -22
_diffrn_reflns_limit_k_max     24
_diffrn_reflns_limit_l_min     -15
_diffrn_reflns_limit_l_max     13
_diffrn_standards_number     0
_diffrn_standards_interval_count     0
_diffrn_standards_interval_time     0
_diffrn_standards_decay_%     0
_refine_special_details
;
Refinement of <i>F</i>^2^ against ALL reflections. The weighted <i>R</i>-factor
wR and goodness of fit <i>S</i> are based on <i>F</i>^2^, conventional
<i>R</i>-factors <i>R</i> are based on <i>F</i>, with <i>F</i> set to zero for
negative <i>F</i>^2^. The threshold expression of <i>F</i>^2^ >
\s(<i>F</i>^2^) is used only for calculating <i>R</i>-factors(gt) etc. and is
not relevant to the choice of reflections for refinement. <i>R</i>-factors
based on <i>F</i>^2^ are statistically about twice as large as those based on
<i>F</i>, and <i>R</i>- factors based on ALL data will be even larger.
;
_reflns_number_total     3600
_reflns_number_gt     3352
_reflns_threshold_expression     I>2\s
_refine_ls_structure_factor_coef     Fsqd
_refine_ls_matrix_type     full
_refine_ls_R_factor_all     0.0704
_refine_ls_R_factor_gt     0.0669
_refine_ls_wR_factor_gt     0.1791
_refine_ls_wR_factor_ref     0.1820
_refine_ls_goodness_of_fit_ref     1.039
_refine_ls_restrained_S_all     1.039
_refine_ls_number_reflns     3600
_refine_ls_number_parameters     336
_refine_ls_number_restraints     2
_refine_ls_hydrogen_treatment     constr
_refine_ls_weighting_scheme     calc
_refine_ls_weighting_details
         'calc w=1/[\s^2^(Fo^2^)+(0.1528P)^2^+0.0000P] where P=(Fo^2^+2Fc^2^)/3'
_atom_sites_solution_hydrogens     geom
_atom_sites_solution_primary     direct
_atom_sites_solution_secondary     difmap
_refine_ls_shift/su_max     0.001
_refine_ls_shift/su_mean     0.000
_refine_diff_density_max     1.053
_refine_diff_density_min     -0.885
_refine_ls_extinction_method     none
_refine_ls_extinction_coef     ?
_refine_ls_abs_structure_details     'Flack (1983), 1156 Friedel pairs'
_refine_ls_abs_structure_Flack     0.00(2)
loop_
    _atom_type_symbol
    _atom_type_description
    _atom_type_scat_dispersion_real
    _atom_type_scat_dispersion_imag
    _atom_type_scat_source
    C C 0.0033 0.0016 'International Tables Vol C Tables 4.2.6.8 and 6.1.1.4'
    H H 0.0000 0.0000 'International Tables Vol C Tables 4.2.6.8 and 6.1.1.4'
    N N 0.0061 0.0033 'International Tables Vol C Tables 4.2.6.8 and 6.1.1.4'
    O O 0.0106 0.0060 'International Tables Vol C Tables 4.2.6.8 and 6.1.1.4'
    Ni Ni 0.3393 1.1124 'International Tables Vol C Tables 4.2.6.8 and 6.1.1.4'
_computing_data_collection     'APEX2 (Bruker, 2007)'
_computing_cell_refinement     'SAINT (Bruker, 2007)'
_computing_data_reduction     'SAINT (Bruker, 2007)'
_computing_structure_solution     'SHELXTL (Sheldrick, 2008)'
_computing_structure_refinement     'SHELXTL (Sheldrick, 2008)'
_computing_molecular_graphics     'SHELXTL (Sheldrick, 2008)'
_computing_publication_material     'DIAMOND (Brandenburg, 1999)'
loop_
    _atom_site_type_symbol
    _atom_site_label
    _atom_site_fract_x
    _atom_site_fract_y
    _atom_site_fract_z
    _atom_site_U_iso_or_equiv
    _atom_site_adp_type
    _atom_site_calc_flag
    _atom_site_refinement_flags
    _atom_site_occupancy
    _atom_site_disorder_assembly
    _atom_site_disorder_group
    C C1 1.1923(7) 0.6618(3) 0.3808(6) 0.0451(14) Uani d . 1 . .
    H H1 1.1942 0.6524 0.4550 0.054 Uiso calc R 1 . .
    C C2 1.2836(8) 0.6300(4) 0.3159(7) 0.0561(18) Uani d . 1 . .
    H H2 1.3456 0.6005 0.3460 0.067 Uiso calc R 1 . .
    C C3 1.2791(7) 0.6435(4) 0.2071(7) 0.0552(18) Uani d . 1 . .
    H H3 1.3385 0.6229 0.1616 0.066 Uiso calc R 1 . .
    C C4 1.1860(7) 0.6880(4) 0.1640(6) 0.0467(15) Uani d . 1 . .
    H H4 1.1812 0.6968 0.0896 0.056 Uiso calc R 1 . .
    C C5 1.0994(6) 0.7192(3) 0.2350(5) 0.0370(12) Uani d . 1 . .
    C C6 1.0010(7) 0.7708(3) 0.1986(5) 0.0404(14) Uani d . 1 . .
    C C7 0.9737(8) 0.7881(4) 0.0812(5) 0.0532(17) Uani d . 1 . .
    H H7A 0.9677 0.8365 0.0731 0.080 Uiso calc R 1 . .
    H H7B 0.8929 0.7676 0.0575 0.080 Uiso calc R 1 . .
    H H7C 1.0432 0.7712 0.0378 0.080 Uiso calc R 1 . .
    C C8 0.8049(6) 0.8668(3) 0.3545(5) 0.0364(12) Uani d . 1 . .
    C C9 0.7033(7) 0.9222(3) 0.3491(5) 0.0400(13) Uani d . 1 . .
    C C10 0.6377(9) 0.9389(4) 0.2532(7) 0.064(2) Uani d . 1 . .
    H H10 0.6593 0.9167 0.1893 0.076 Uiso calc R 1 . .
    C C11 0.5411(9) 0.9875(4) 0.2496(7) 0.067(2) Uani d . 1 . .
    H H11 0.4971 0.9973 0.1843 0.080 Uiso calc R 1 . .
    C C12 0.5094(8) 1.0221(4) 0.3453(7) 0.0556(18) Uani d . 1 . .
    H H12 0.4448 1.0553 0.3439 0.067 Uiso calc R 1 . .
    C C13 0.5742(8) 1.0065(3) 0.4398(6) 0.0487(16) Uani d . 1 . .
    H H13 0.5536 1.0294 0.5033 0.058 Uiso calc R 1 . .
    C C14 0.6709(7) 0.9568(3) 0.4436(6) 0.0473(15) Uani d . 1 . .
    H H14 0.7138 0.9466 0.5093 0.057 Uiso calc R 1 . .
    C C15 1.2059(8) 0.8590(4) 0.4491(6) 0.0527(17) Uani d . 1 . .
    H H15 1.1929 0.8680 0.3752 0.063 Uiso calc R 1 . .
    C C16 1.3118(9) 0.8881(4) 0.5021(8) 0.063(2) Uani d . 1 . .
    H H16 1.3707 0.9146 0.4646 0.076 Uiso calc R 1 . .
    C C17 1.3282(8) 0.8767(4) 0.6122(8) 0.064(2) Uani d . 1 . .
    H H17 1.3977 0.8967 0.6504 0.076 Uiso calc R 1 . .
    C C18 1.2418(7) 0.8358(3) 0.6658(6) 0.0495(16) Uani d . 1 . .
    H H18 1.2515 0.8283 0.7403 0.059 Uiso calc R 1 . .
    C C19 1.1398(6) 0.8059(3) 0.6063(5) 0.0360(12) Uani d . 1 . .
    C C20 1.0465(7) 0.7564(3) 0.6536(5) 0.0374(14) Uani d . 1 . .
    C C21 1.0476(10) 0.7429(4) 0.7719(6) 0.0523(19) Uani d . 1 . .
    H H21A 1.1219 0.7154 0.7914 0.078 Uiso calc R 1 . .
    H H21B 0.9691 0.7196 0.7903 0.078 Uiso calc R 1 . .
    H H21C 1.0528 0.7852 0.8108 0.078 Uiso calc R 1 . .
    C C22 0.8200(6) 0.6570(3) 0.5195(5) 0.0358(12) Uani d . 1 . .
    C C23 0.7290(6) 0.6000(3) 0.5351(5) 0.0384(12) Uani d . 1 . .
    C C24 0.7114(8) 0.5723(4) 0.6395(6) 0.0568(18) Uani d . 1 . .
    H H24 0.7605 0.5879 0.6992 0.068 Uiso calc R 1 . .
    C C25 0.6194(10) 0.5212(5) 0.6517(9) 0.081(3) Uani d . 1 . .
    H H25 0.6088 0.5021 0.7202 0.098 Uiso calc R 1 . .
    C C26 0.5425(10) 0.4977(5) 0.5641(9) 0.075(3) Uani d . 1 . .
    H H26 0.4785 0.4650 0.5743 0.090 Uiso calc R 1 . .
    C C27 0.5632(8) 0.5235(4) 0.4637(8) 0.061(2) Uani d . 1 . .
    H H27 0.5155 0.5067 0.4042 0.073 Uiso calc R 1 . .
    C C28 0.6546(7) 0.5747(3) 0.4480(6) 0.0462(14) Uani d . 1 . .
    H H28 0.6659 0.5921 0.3785 0.055 Uiso calc R 1 . .
    N N1 1.1029(5) 0.7048(3) 0.3422(4) 0.0379(11) Uani d . 1 . .
    N N2 0.9417(5) 0.7980(3) 0.2778(4) 0.0338(10) Uani d . 1 . .
    N N3 0.8495(6) 0.8480(3) 0.2592(4) 0.0414(11) Uani d . 1 . .
    N N4 1.1212(5) 0.8188(3) 0.4977(4) 0.0389(11) Uani d . 1 . .
    N N5 0.9746(6) 0.7265(2) 0.5806(4) 0.0352(11) Uani d . 1 . .
    N N6 0.8911(5) 0.6760(3) 0.6080(4) 0.0373(11) Uani d . 1 . .
    Ni Ni1 0.96750(6) 0.76219(3) 0.42846(5) 0.0314(2) Uani d . 1 . .
    O O1 0.8347(5) 0.8422(2) 0.4467(4) 0.0439(10) Uani d . 1 . .
    O O2 0.8288(5) 0.6838(2) 0.4245(4) 0.0415(10) Uani d . 1 . .
loop_
    _atom_site_aniso_label
    _atom_site_aniso_U_11
    _atom_site_aniso_U_22
    _atom_site_aniso_U_33
    _atom_site_aniso_U_12
    _atom_site_aniso_U_13
    _atom_site_aniso_U_23
    C1 0.027(3) 0.057(3) 0.052(4) 0.004(3) 0.000(3) -0.001(3)
    C2 0.035(4) 0.057(4) 0.077(6) 0.008(3) 0.002(3) -0.007(3)
    C3 0.035(4) 0.065(4) 0.067(5) 0.005(3) 0.016(3) -0.016(3)
    C4 0.033(4) 0.062(4) 0.045(4) -0.004(3) 0.012(3) -0.010(3)
    C5 0.027(3) 0.049(3) 0.035(3) -0.009(3) 0.006(2) -0.004(2)
    C6 0.041(4) 0.050(3) 0.031(3) -0.012(3) 0.007(3) 0.001(2)
    C7 0.057(5) 0.072(4) 0.030(3) -0.007(4) 0.004(3) 0.005(3)
    C8 0.027(3) 0.044(3) 0.038(3) 0.000(2) 0.002(2) 0.000(2)
    C9 0.035(3) 0.047(3) 0.038(3) -0.001(3) 0.001(2) 0.004(2)
    C10 0.068(6) 0.068(4) 0.055(4) 0.027(4) -0.009(4) 0.000(3)
    C11 0.070(6) 0.067(4) 0.062(5) 0.031(4) -0.019(4) 0.002(4)
    C12 0.042(4) 0.057(4) 0.069(5) 0.010(3) 0.006(3) 0.009(3)
    C13 0.051(4) 0.051(3) 0.045(4) 0.001(3) 0.010(3) 0.002(3)
    C14 0.042(4) 0.053(3) 0.047(4) -0.002(3) 0.003(3) 0.007(3)
    C15 0.052(5) 0.057(4) 0.049(4) -0.010(3) -0.006(3) 0.006(3)
    C16 0.050(5) 0.055(4) 0.085(6) -0.018(4) -0.001(4) 0.004(4)
    C17 0.046(5) 0.057(4) 0.086(6) -0.008(3) -0.023(4) -0.011(4)
    C18 0.045(4) 0.050(3) 0.053(4) 0.005(3) -0.013(3) -0.017(3)
    C19 0.022(3) 0.042(3) 0.044(3) 0.011(2) -0.003(2) -0.005(2)
    C20 0.039(4) 0.042(3) 0.031(3) 0.007(2) -0.002(3) -0.003(2)
    C21 0.058(6) 0.065(4) 0.033(4) 0.012(3) -0.009(3) 0.000(3)
    C22 0.029(3) 0.047(3) 0.031(3) 0.005(2) 0.004(2) -0.002(2)
    C23 0.021(3) 0.049(3) 0.046(3) 0.000(2) 0.009(2) 0.005(2)
    C24 0.054(5) 0.066(4) 0.051(4) -0.001(4) 0.009(3) 0.021(3)
    C25 0.079(7) 0.088(6) 0.079(7) -0.016(5) 0.025(6) 0.028(5)
    C26 0.056(5) 0.067(5) 0.103(8) -0.014(4) 0.018(5) 0.017(5)
    C27 0.044(4) 0.056(4) 0.083(6) -0.012(3) 0.006(4) 0.004(4)
    C28 0.031(3) 0.051(3) 0.057(4) -0.007(3) 0.002(3) -0.001(3)
    N1 0.026(3) 0.049(3) 0.039(3) -0.004(2) 0.002(2) -0.001(2)
    N2 0.021(2) 0.053(3) 0.027(2) -0.0020(19) 0.0042(17) 0.0075(19)
    N3 0.036(3) 0.052(3) 0.036(3) 0.004(2) 0.002(2) 0.009(2)
    N4 0.024(2) 0.046(3) 0.047(3) -0.004(2) -0.002(2) -0.003(2)
    N5 0.030(3) 0.048(2) 0.028(3) 0.008(2) 0.002(2) -0.0004(18)
    N6 0.030(3) 0.046(2) 0.037(3) 0.001(2) 0.001(2) 0.0061(19)
    Ni1 0.0219(4) 0.0438(3) 0.0284(4) -0.0005(3) 0.0006(2) 0.0020(3)
    O1 0.039(3) 0.057(2) 0.036(2) 0.010(2) 0.0046(19) 0.0086(18)
    O2 0.036(3) 0.056(2) 0.032(2) -0.0078(19) -0.0022(18) 0.0039(17)
_geom_special_details
;
All e.s.d.'s (except the e.s.d. in the dihedral angle between two l.s. planes)
are estimated using the full covariance matrix. The cell e.s.d.'s are taken
into account individually in the estimation of e.s.d.'s in distances, angles
and torsion angles; correlations between e.s.d.'s in cell parameters are only
used when they are defined by crystal symmetry. An approximate (isotropic)
treatment of cell e.s.d.'s is used for estimating e.s.d.'s involving l.s.
planes.
;
loop_
    _geom_bond_atom_site_label_1
    _geom_bond_atom_site_label_2
    _geom_bond_site_symmetry_2
    _geom_bond_distance
    _geom_bond_publ_flag
    C1 N1 . 1.326(9) ?
    C1 C2 . 1.393(10) ?
    C1 H1 . 0.9300 ?
    C2 C3 . 1.362(12) ?
    C2 H2 . 0.9300 ?
    C3 C4 . 1.391(12) ?
    C3 H3 . 0.9300 ?
    C4 C5 . 1.402(9) ?
    C4 H4 . 0.9300 ?
    C5 N1 . 1.346(8) ?
    C5 C6 . 1.492(10) ?
    C6 N2 . 1.277(9) ?
    C6 C7 . 1.501(9) ?
    C7 H7A . 0.9600 ?
    C7 H7B . 0.9600 ?
    C7 H7C . 0.9600 ?
    C8 O1 . 1.262(8) ?
    C8 N3 . 1.321(8) ?
    C8 C9 . 1.508(9) ?
    C9 C10 . 1.381(10) ?
    C9 C14 . 1.393(10) ?
    C10 C11 . 1.376(11) ?
    C10 H10 . 0.9300 ?
    C11 C12 . 1.404(12) ?
    C11 H11 . 0.9300 ?
    C12 C13 . 1.358(11) ?
    C12 H12 . 0.9300 ?
    C13 C14 . 1.393(10) ?
    C13 H13 . 0.9300 ?
    C14 H14 . 0.9300 ?
    C15 N4 . 1.329(9) ?
    C15 C16 . 1.375(12) ?
    C15 H15 . 0.9300 ?
    C16 C17 . 1.376(12) ?
    C16 H16 . 0.9300 ?
    C17 C18 . 1.378(12) ?
    C17 H17 . 0.9300 ?
    C18 C19 . 1.389(9) ?
    C18 H18 . 0.9300 ?
    C19 N4 . 1.366(8) ?
    C19 C20 . 1.493(9) ?
    C20 N5 . 1.288(9) ?
    C20 C21 . 1.477(10) ?
    C21 H21A . 0.9600 ?
    C21 H21B . 0.9600 ?
    C21 H21C . 0.9600 ?
    C22 O2 . 1.285(8) ?
    C22 N6 . 1.346(8) ?
    C22 C23 . 1.476(9) ?
    C23 C28 . 1.389(10) ?
    C23 C24 . 1.410(9) ?
    C24 C25 . 1.390(12) ?
    C24 H24 . 0.9300 ?
    C25 C26 . 1.396(16) ?
    C25 H25 . 0.9300 ?
    C26 C27 . 1.355(13) ?
    C26 H26 . 0.9300 ?
    C27 C28 . 1.394(10) ?
    C27 H27 . 0.9300 ?
    C28 H28 . 0.9300 ?
    N1 Ni1 . 2.099(5) ?
    N2 N3 . 1.380(8) ?
    N2 Ni1 . 1.992(5) ?
    N4 Ni1 . 2.091(5) ?
    N5 N6 . 1.359(8) ?
    N5 Ni1 . 1.995(5) ?
    Ni1 O1 . 2.098(5) ?
    Ni1 O2 . 2.098(5) ?
loop_
    _geom_angle_atom_site_label_1
    _geom_angle_atom_site_label_2
    _geom_angle_atom_site_label_3
    _geom_angle_site_symmetry_1
    _geom_angle_site_symmetry_3
    _geom_angle
    _geom_angle_publ_flag
    N1 C1 C2 . . 123.4(7) ?
    N1 C1 H1 . . 118.3 ?
    C2 C1 H1 . . 118.3 ?
    C3 C2 C1 . . 117.9(7) ?
    C3 C2 H2 . . 121.1 ?
    C1 C2 H2 . . 121.1 ?
    C2 C3 C4 . . 120.1(6) ?
    C2 C3 H3 . . 120.0 ?
    C4 C3 H3 . . 120.0 ?
    C3 C4 C5 . . 118.6(7) ?
    C3 C4 H4 . . 120.7 ?
    C5 C4 H4 . . 120.7 ?
    N1 C5 C4 . . 121.0(6) ?
    N1 C5 C6 . . 115.9(5) ?
    C4 C5 C6 . . 123.1(6) ?
    N2 C6 C5 . . 112.9(6) ?
    N2 C6 C7 . . 123.8(7) ?
    C5 C6 C7 . . 123.3(6) ?
    C6 C7 H7A . . 109.5 ?
    C6 C7 H7B . . 109.5 ?
    H7A C7 H7B . . 109.5 ?
    C6 C7 H7C . . 109.5 ?
    H7A C7 H7C . . 109.5 ?
    H7B C7 H7C . . 109.5 ?
    O1 C8 N3 . . 127.4(6) ?
    O1 C8 C9 . . 117.8(5) ?
    N3 C8 C9 . . 114.7(5) ?
    C10 C9 C14 . . 118.2(7) ?
    C10 C9 C8 . . 122.0(6) ?
    C14 C9 C8 . . 119.8(6) ?
    C11 C10 C9 . . 121.8(8) ?
    C11 C10 H10 . . 119.1 ?
    C9 C10 H10 . . 119.1 ?
    C10 C11 C12 . . 119.5(7) ?
    C10 C11 H11 . . 120.2 ?
    C12 C11 H11 . . 120.2 ?
    C13 C12 C11 . . 119.2(7) ?
    C13 C12 H12 . . 120.4 ?
    C11 C12 H12 . . 120.4 ?
    C12 C13 C14 . . 121.3(7) ?
    C12 C13 H13 . . 119.4 ?
    C14 C13 H13 . . 119.4 ?
    C13 C14 C9 . . 120.1(7) ?
    C13 C14 H14 . . 120.0 ?
    C9 C14 H14 . . 120.0 ?
    N4 C15 C16 . . 123.5(7) ?
    N4 C15 H15 . . 118.3 ?
    C16 C15 H15 . . 118.3 ?
    C15 C16 C17 . . 118.2(7) ?
    C15 C16 H16 . . 120.9 ?
    C17 C16 H16 . . 120.9 ?
    C16 C17 C18 . . 120.1(7) ?
    C16 C17 H17 . . 120.0 ?
    C18 C17 H17 . . 120.0 ?
    C17 C18 C19 . . 118.7(7) ?
    C17 C18 H18 . . 120.6 ?
    C19 C18 H18 . . 120.6 ?
    N4 C19 C18 . . 121.2(6) ?
    N4 C19 C20 . . 115.2(5) ?
    C18 C19 C20 . . 123.6(6) ?
    N5 C20 C21 . . 126.3(7) ?
    N5 C20 C19 . . 112.9(6) ?
    C21 C20 C19 . . 120.7(6) ?
    C20 C21 H21A . . 109.5 ?
    C20 C21 H21B . . 109.5 ?
    H21A C21 H21B . . 109.5 ?
    C20 C21 H21C . . 109.5 ?
    H21A C21 H21C . . 109.5 ?
    H21B C21 H21C . . 109.5 ?
    O2 C22 N6 . . 124.7(6) ?
    O2 C22 C23 . . 119.3(5) ?
    N6 C22 C23 . . 116.0(5) ?
    C28 C23 C24 . . 118.7(7) ?
    C28 C23 C22 . . 120.6(6) ?
    C24 C23 C22 . . 120.6(6) ?
    C25 C24 C23 . . 118.8(9) ?
    C25 C24 H24 . . 120.6 ?
    C23 C24 H24 . . 120.6 ?
    C24 C25 C26 . . 121.8(8) ?
    C24 C25 H25 . . 119.1 ?
    C26 C25 H25 . . 119.1 ?
    C27 C26 C25 . . 118.6(8) ?
    C27 C26 H26 . . 120.7 ?
    C25 C26 H26 . . 120.7 ?
    C26 C27 C28 . . 121.3(9) ?
    C26 C27 H27 . . 119.3 ?
    C28 C27 H27 . . 119.3 ?
    C23 C28 C27 . . 120.7(7) ?
    C23 C28 H28 . . 119.7 ?
    C27 C28 H28 . . 119.7 ?
    C1 N1 C5 . . 119.0(6) ?
    C1 N1 Ni1 . . 128.6(5) ?
    C5 N1 Ni1 . . 112.3(4) ?
    C6 N2 N3 . . 120.7(5) ?
    C6 N2 Ni1 . . 120.3(5) ?
    N3 N2 Ni1 . . 118.7(4) ?
    C8 N3 N2 . . 107.7(5) ?
    C15 N4 C19 . . 118.3(6) ?
    C15 N4 Ni1 . . 129.0(5) ?
    C19 N4 Ni1 . . 112.5(4) ?
    C20 N5 N6 . . 120.9(5) ?
    C20 N5 Ni1 . . 119.7(5) ?
    N6 N5 Ni1 . . 118.8(4) ?
    C22 N6 N5 . . 109.5(5) ?
    N2 Ni1 N5 . . 174.5(2) ?
    N2 Ni1 N4 . . 105.6(2) ?
    N5 Ni1 N4 . . 78.4(2) ?
    N2 Ni1 O1 . . 76.29(19) ?
    N5 Ni1 O1 . . 99.93(19) ?
    N4 Ni1 O1 . . 92.3(2) ?
    N2 Ni1 O2 . . 99.56(19) ?
    N5 Ni1 O2 . . 76.7(2) ?
    N4 Ni1 O2 . . 154.7(2) ?
    O1 Ni1 O2 . . 96.6(2) ?
    N2 Ni1 N1 . . 78.2(2) ?
    N5 Ni1 N1 . . 105.9(2) ?
    N4 Ni1 N1 . . 89.5(2) ?
    O1 Ni1 N1 . . 153.90(19) ?
    O2 Ni1 N1 . . 92.8(2) ?
    C8 O1 Ni1 . . 109.5(4) ?
    C22 O2 Ni1 . . 110.1(4) ?
loop_
    _geom_torsion_atom_site_label_1
    _geom_torsion_atom_site_label_2
    _geom_torsion_atom_site_label_3
    _geom_torsion_atom_site_label_4
    _geom_torsion_site_symmetry_1
    _geom_torsion_site_symmetry_2
    _geom_torsion_site_symmetry_3
    _geom_torsion_site_symmetry_4
    _geom_torsion
    _geom_torsion_publ_flag
    N1 C1 C2 C3 . . . . -0.8(11) ?
    C1 C2 C3 C4 . . . . 0.3(11) ?
    C2 C3 C4 C5 . . . . 1.2(11) ?
    C3 C4 C5 N1 . . . . -2.3(10) ?
    C3 C4 C5 C6 . . . . 176.2(6) ?
    N1 C5 C6 N2 . . . . 5.6(8) ?
    C4 C5 C6 N2 . . . . -173.0(6) ?
    N1 C5 C6 C7 . . . . -173.6(6) ?
    C4 C5 C6 C7 . . . . 7.8(10) ?
    O1 C8 C9 C10 . . . . -161.4(7) ?
    N3 C8 C9 C10 . . . . 16.3(10) ?
    O1 C8 C9 C14 . . . . 16.8(9) ?
    N3 C8 C9 C14 . . . . -165.5(6) ?
    C14 C9 C10 C11 . . . . -1.0(13) ?
    C8 C9 C10 C11 . . . . 177.2(8) ?
    C9 C10 C11 C12 . . . . 1.2(14) ?
    C10 C11 C12 C13 . . . . -0.5(13) ?
    C11 C12 C13 C14 . . . . -0.2(12) ?
    C12 C13 C14 C9 . . . . 0.3(11) ?
    C10 C9 C14 C13 . . . . 0.3(10) ?
    C8 C9 C14 C13 . . . . -178.0(6) ?
    N4 C15 C16 C17 . . . . -2.3(13) ?
    C15 C16 C17 C18 . . . . 1.7(13) ?
    C16 C17 C18 C19 . . . . 0.8(11) ?
    C17 C18 C19 N4 . . . . -2.8(9) ?
    C17 C18 C19 C20 . . . . 175.0(6) ?
    N4 C19 C20 N5 . . . . 9.3(7) ?
    C18 C19 C20 N5 . . . . -168.7(6) ?
    N4 C19 C20 C21 . . . . -174.1(6) ?
    C18 C19 C20 C21 . . . . 8.0(9) ?
    O2 C22 C23 C28 . . . . 0.9(9) ?
    N6 C22 C23 C28 . . . . -177.6(6) ?
    O2 C22 C23 C24 . . . . -176.2(6) ?
    N6 C22 C23 C24 . . . . 5.4(9) ?
    C28 C23 C24 C25 . . . . -0.6(11) ?
    C22 C23 C24 C25 . . . . 176.5(7) ?
    C23 C24 C25 C26 . . . . -1.3(14) ?
    C24 C25 C26 C27 . . . . 3.2(16) ?
    C25 C26 C27 C28 . . . . -3.1(14) ?
    C24 C23 C28 C27 . . . . 0.8(10) ?
    C22 C23 C28 C27 . . . . -176.3(6) ?
    C26 C27 C28 C23 . . . . 1.1(12) ?
    C2 C1 N1 C5 . . . . -0.3(10) ?
    C2 C1 N1 Ni1 . . . . -175.2(5) ?
    C4 C5 N1 C1 . . . . 1.8(9) ?
    C6 C5 N1 C1 . . . . -176.8(6) ?
    C4 C5 N1 Ni1 . . . . 177.6(5) ?
    C6 C5 N1 Ni1 . . . . -1.0(6) ?
    C5 C6 N2 N3 . . . . 178.5(5) ?
    C7 C6 N2 N3 . . . . -2.3(10) ?
    C5 C6 N2 Ni1 . . . . -7.9(7) ?
    C7 C6 N2 Ni1 . . . . 171.3(5) ?
    O1 C8 N3 N2 . . . . -3.2(9) ?
    C9 C8 N3 N2 . . . . 179.4(5) ?
    C6 N2 N3 C8 . . . . -179.8(6) ?
    Ni1 N2 N3 C8 . . . . 6.5(7) ?
    C16 C15 N4 C19 . . . . 0.4(11) ?
    C16 C15 N4 Ni1 . . . . -172.8(6) ?
    C18 C19 N4 C15 . . . . 2.2(9) ?
    C20 C19 N4 C15 . . . . -175.8(6) ?
    C18 C19 N4 Ni1 . . . . 176.5(5) ?
    C20 C19 N4 Ni1 . . . . -1.5(6) ?
    C21 C20 N5 N6 . . . . -1.5(10) ?
    C19 C20 N5 N6 . . . . 174.9(5) ?
    C21 C20 N5 Ni1 . . . . 170.3(6) ?
    C19 C20 N5 Ni1 . . . . -13.3(7) ?
    O2 C22 N6 N5 . . . . -1.3(8) ?
    C23 C22 N6 N5 . . . . 177.0(5) ?
    C20 N5 N6 C22 . . . . 175.0(6) ?
    Ni1 N5 N6 C22 . . . . 3.1(6) ?
    C6 N2 Ni1 N4 . . . . 92.0(5) ?
    N3 N2 Ni1 N4 . . . . -94.3(4) ?
    C6 N2 Ni1 O1 . . . . -179.5(5) ?
    N3 N2 Ni1 O1 . . . . -5.7(4) ?
    C6 N2 Ni1 O2 . . . . -85.0(5) ?
    N3 N2 Ni1 O2 . . . . 88.7(4) ?
    C6 N2 Ni1 N1 . . . . 5.9(5) ?
    N3 N2 Ni1 N1 . . . . 179.6(5) ?
    C20 N5 Ni1 N4 . . . . 10.0(5) ?
    N6 N5 Ni1 N4 . . . . -178.1(4) ?
    C20 N5 Ni1 O1 . . . . -80.3(5) ?
    N6 N5 Ni1 O1 . . . . 91.6(4) ?
    C20 N5 Ni1 O2 . . . . -174.8(5) ?
    N6 N5 Ni1 O2 . . . . -2.8(4) ?
    C20 N5 Ni1 N1 . . . . 96.1(5) ?
    N6 N5 Ni1 N1 . . . . -91.9(4) ?
    C15 N4 Ni1 N2 . . . . -14.2(7) ?
    C19 N4 Ni1 N2 . . . . 172.2(4) ?
    C15 N4 Ni1 N5 . . . . 169.7(7) ?
    C19 N4 Ni1 N5 . . . . -3.8(4) ?
    C15 N4 Ni1 O1 . . . . -90.6(6) ?
    C19 N4 Ni1 O1 . . . . 95.8(4) ?
    C15 N4 Ni1 O2 . . . . 158.8(6) ?
    C19 N4 Ni1 O2 . . . . -14.7(7) ?
    C15 N4 Ni1 N1 . . . . 63.3(6) ?
    C19 N4 Ni1 N1 . . . . -110.2(4) ?
    C1 N1 Ni1 N2 . . . . 173.1(6) ?
    C5 N1 Ni1 N2 . . . . -2.1(4) ?
    C1 N1 Ni1 N5 . . . . -10.8(6) ?
    C5 N1 Ni1 N5 . . . . 174.0(4) ?
    C1 N1 Ni1 N4 . . . . 67.0(6) ?
    C5 N1 Ni1 N4 . . . . -108.2(4) ?
    C1 N1 Ni1 O1 . . . . 161.2(5) ?
    C5 N1 Ni1 O1 . . . . -14.0(7) ?
    C1 N1 Ni1 O2 . . . . -87.8(6) ?
    C5 N1 Ni1 O2 . . . . 97.0(4) ?
    N3 C8 O1 Ni1 . . . . -1.3(8) ?
    C9 C8 O1 Ni1 . . . . 176.1(4) ?
    N2 Ni1 O1 C8 . . . . 3.6(4) ?
    N5 Ni1 O1 C8 . . . . -172.2(4) ?
    N4 Ni1 O1 C8 . . . . 109.1(4) ?
    O2 Ni1 O1 C8 . . . . -94.6(4) ?
    N1 Ni1 O1 C8 . . . . 15.6(7) ?
    N6 C22 O2 Ni1 . . . . -0.9(7) ?
    C23 C22 O2 Ni1 . . . . -179.2(4) ?
    N2 Ni1 O2 C22 . . . . -173.9(4) ?
    N5 Ni1 O2 C22 . . . . 1.9(4) ?
    N4 Ni1 O2 C22 . . . . 12.9(7) ?
    O1 Ni1 O2 C22 . . . . -96.8(4) ?
    N1 Ni1 O2 C22 . . . . 107.6(4) ?
loop_
    _geom_hbond_atom_site_label_D
    _geom_hbond_atom_site_label_H
    _geom_hbond_atom_site_label_A
    _geom_hbond_site_symmetry_A
    _geom_hbond_distance_DH
    _geom_hbond_distance_HA
    _geom_hbond_distance_DA
    _geom_hbond_angle_DHA
    C21 H21B N6 . 0.96 2.51 2.861(10) 102
    C10 H10 N3 . 0.93 2.51 2.813(10) 100
    C4 H4 O1 4_564 0.93 2.51 3.164(8) 128
    C18 H18 O2 4_565 0.93 2.39 3.300(9) 167
data_global
_journal_date_recd_electronic     2010-02-23
_journal_date_accepted     2010-02-26
_journal_name_full     'Acta Crystallographica, Section E'
_journal_year     2010
_journal_volume     66
_journal_issue      4
_journal_page_first     m359
_journal_page_last     m359
_journal_paper_category     QM
_journal_coeditor_code     JH2131
_publ_contact_author_name     'Hon Man Lee'
_publ_contact_author_address
;
Department of Chemistry
National Changhua University of Education
Changhua 50058
Taiwan
;
_publ_contact_author_email     'leehm@cc.ncue.edu.tw'
_publ_contact_author_fax     '886-7211190'
_publ_contact_author_phone     '866-4-7232105ext.3523'
_publ_section_title
;\
Bis{<i>N</i>'-[1-(2-pyridyl)ethylidene-\k<i>N</i>]benzohydrazidato-\
\k^2^<i>N</i>',<i>O</i>}nickel(II)
;
loop_
    _publ_author_name
    _publ_author_footnote
    _publ_author_address
    'Datta, Amitabha' .
;
Department of Chemistry
National Changhua University of Education
Changhua 50058
Taiwan
;
    'Chuang, Nien-Tsu' .
;
Department of Chemistry
National Changhua University of Education
Changhua 50058
Taiwan
;
    'Sie, Ming-Han' .
;
Department of Chemistry
National Changhua University of Education
Changhua 50058
Taiwan
;
    'Huang, Jui-Hsien' .
;
Department of Chemistry
National Changhua University of Education
Changhua 50058
Taiwan
;
    'Lee, Hon Man' .
;
Department of Chemistry
National Changhua University of Education
Changhua 50058
Taiwan
;
