# Supplementary material for: Bis{N′-[1-(2-pyrid­yl)ethyl­idene-κN]benzohydrazidato-κ2 N′,O}nickel(II)
Source: Acta Crystallogr Sect E Struct Rep Online. 2010 Mar 3;66(Pt 4):m359. doi: 10.1107/S1600536810007336 (PMC2984020; doi:10.1107/S1600536810007336)
Supplement: Supplementary file 2 [file e-66-0m359-Isup2.hkl]

# 
# h,k,l, Fc-squared, Fo-squared, sigma(Fo-squared) and status flag 
# 
data_I
_shelx_title ' ad14m in Cc' 
_shelx_refln_list_code          4 
_shelx_F_calc_maximum      394.78 
_exptl_crystal_F_000      1112.00 
_reflns_d_resolution_high  0.8026 
 
loop_ 
 _symmetry_equiv_pos_as_xyz 
 'x, y, z' 
 'x, -y, z+1/2' 
 'x+1/2, y+1/2, z' 
 'x+1/2, -y+1/2, z+1/2' 
 
_cell_length_a    10.2481 
_cell_length_b    19.6923 
_cell_length_c    12.2808 
_cell_angle_alpha  90.000 
_cell_angle_beta   91.523 
_cell_angle_gamma  90.000 
 
_shelx_F_squared_multiplier     1.000 
 
loop_ 
 _refln_index_h 
 _refln_index_k 
 _refln_index_l 
 _refln_F_squared_calc 
 _refln_F_squared_meas 
 _refln_F_squared_sigma 
 _refln_observed_status 
  -1   1 -15      261.41      291.07     76.68 o 
   1   1 -15      359.66      441.52     31.15 o 
   0   2 -15       11.95        5.99     13.18 o 
   2   2 -15        0.07       -7.79     15.58 o 
  -1   3 -15      205.62      312.72     33.55 o 
   1   3 -15      334.58      400.18     30.55 o 
   0   4 -15       11.51       21.57     14.98 o 
  -4   0 -14      662.11      613.45     31.15 o 
  -2   0 -14      815.57      871.06     37.74 o 
   0   0 -14     1083.94     1637.88     61.70 o 
  -3   1 -14       14.50       27.45      9.52 o 
  -1   1 -14       10.29       11.44     26.96 o 
   1   1 -14       25.43       42.53     16.18 o 
  -4   2 -14      392.97      395.40     35.65 o 
  -2   2 -14     1066.84     1093.19     57.21 o 
   0   2 -14      837.69     1227.51     48.53 o 
   2   2 -14      803.31     1050.18     48.53 o 
  -3   3 -14       54.65       57.45     10.99 o 
  -1   3 -14       37.01       25.76     10.18 o 
   1   3 -14      122.15      106.64     19.77 o 
   3   3 -14       79.66      102.44     23.96 o 
  -4   4 -14      545.48      519.69     21.59 o 
  -2   4 -14      489.10      426.54     25.16 o 
   0   4 -14      857.96      717.69     32.35 o 
   2   4 -14      849.25      911.20     41.34 o 
   4   4 -14      434.19      580.51     40.74 o 
  -3   5 -14      117.93      140.66     15.78 o 
  -1   5 -14      242.16      326.50     32.95 o 
   1   5 -14       69.74       86.27     20.97 o 
   3   5 -14      249.80      320.51     32.95 o 
  -2   6 -14      346.35      287.56     20.37 o 
   0   6 -14      654.00      770.41     38.34 o 
   2   6 -14      452.28      539.17     33.55 o 
   4   6 -14      413.77      427.74     37.14 o 
  -3   7 -14      163.68      121.61     18.57 o 
  -1   7 -14      137.48      155.16     23.96 o 
   1   7 -14      104.13       98.25     23.36 o 
   3   7 -14      303.32      412.76     41.34 o 
  -2   8 -14      242.37      291.75     32.35 o 
   0   8 -14      250.75      234.84     22.76 o 
   2   8 -14      320.61      427.14     37.74 o 
  -1   9 -14      187.63      170.74     24.56 o 
   1   9 -14      120.43      140.18     23.96 o 
  -5   1 -13      368.81      340.02     18.22 o 
  -3   1 -13     1144.14      990.51     28.76 o 
  -1   1 -13     1464.38     1648.13     35.79 o 
   1   1 -13     1353.28     1376.32    103.34 o 
   3   1 -13      463.96      675.76     42.53 o 
  -6   2 -13       11.92       21.57     11.01 o 
  -4   2 -13       56.31       44.11     10.37 o 
  -2   2 -13       29.12       27.24      8.87 o 
   0   2 -13      230.18      303.41     22.59 o 
   2   2 -13        9.58       -3.59     14.98 o 
   4   2 -13      144.95      128.20     19.17 o 
  -5   3 -13      767.34      797.30     65.68 o 
  -3   3 -13      913.05      914.83     49.72 o 
  -1   3 -13      941.36     1119.60    124.91 o 
   1   3 -13      840.78      849.49     37.14 o 
   3   3 -13      779.96      990.87     47.93 o 
   5   3 -13      613.90      726.68     44.93 o 
  -6   4 -13       11.43       22.58     10.92 o 
  -4   4 -13       73.51       68.22     11.64 o 
  -2   4 -13       22.55       11.70      8.87 o 
   0   4 -13      106.02      109.63     20.97 o 
   2   4 -13      301.89      410.97     32.35 o 
   4   4 -13       64.29       66.50     17.97 o 
  -5   5 -13      777.15      639.49     23.08 o 
  -3   5 -13      698.15      766.39     24.13 o 
  -1   5 -13      621.39      595.48     31.15 o 
   1   5 -13      657.87      531.98     28.16 o 
   3   5 -13     1476.93     1580.96     58.11 o 
   5   5 -13      383.87      506.22     40.14 o 
  -4   6 -13      172.03      148.08     20.07 o 
  -2   6 -13      116.05      122.21     21.57 o 
   0   6 -13       88.94       69.49     14.98 o 
   2   6 -13      187.08      149.77     20.37 o 
   4   6 -13      156.35      212.07     30.55 o 
   6   6 -13       30.54        8.99     19.17 o 
  -5   7 -13      528.22      470.85     56.31 o 
  -3   7 -13      372.81      326.50     26.36 o 
  -1   7 -13      312.68      394.79     31.75 o 
   1   7 -13      435.44      693.13     45.53 o 
   3   7 -13      678.98     1078.34     56.31 o 
   5   7 -13      461.83      482.26     38.34 o 
  -4   8 -13       85.79       86.27     16.18 o 
  -2   8 -13      237.82      165.94     17.37 o 
   0   8 -13      245.35      250.41     23.96 o 
   2   8 -13      111.67      185.11     29.95 o 
   4   8 -13      146.10      176.73     28.16 o 
  -3   9 -13      236.45      266.59     28.16 o 
  -1   9 -13      310.85      270.78     20.97 o 
   1   9 -13      404.78      485.25     34.75 o 
   3   9 -13      323.86      355.85     31.75 o 
  -2  10 -13      201.72      262.40     26.36 o 
   0  10 -13      141.16      152.17     23.36 o 
   2  10 -13      241.41      225.25     28.16 o 
   4  10 -13       87.65       77.88     25.76 o 
  -3  11 -13      261.67      351.06     34.15 o 
  -1  11 -13       82.53       59.91     17.37 o 
   1  11 -13      128.69      115.62     19.77 o 
   3  11 -13       52.92       65.30     17.37 o 
  -2  12 -13      168.84      180.32     20.97 o 
   0  12 -13      319.33      345.67     31.15 o 
   2  12 -13      163.98      276.77     35.94 o 
  -6   0 -12      617.49      584.70     33.55 o 
  -4   0 -12      434.27      423.55     26.96 o 
  -2   0 -12     2406.65     2138.10     50.32 o 
   0   0 -12     4761.38     7205.69    117.42 o 
   2   0 -12      430.11      502.63     29.95 o 
  -7   1 -12       38.76       20.31     11.64 o 
  -5   1 -12        9.87        5.42      8.87 o 
  -3   1 -12       70.49       52.82     10.49 o 
  -1   1 -12       77.65       92.26     12.07 o 
   1   1 -12      154.14      170.01     29.95 o 
   3   1 -12       19.50       18.94     10.92 o 
  -6   2 -12      691.40      633.34     24.78 o 
  -4   2 -12      486.67      481.20     20.33 o 
  -2   2 -12     1696.21     1503.51     94.95 o 
   0   2 -12     2044.44     1734.26    309.72 o 
   2   2 -12      614.55      752.54    257.00 o 
   4   2 -12      591.04      494.84     25.76 o 
  -7   3 -12       49.62       45.83     13.34 o 
  -5   3 -12       66.46      105.23     27.56 o 
  -3   3 -12      118.55      127.33     13.72 o 
  -1   3 -12      441.04      407.86     18.76 o 
   1   3 -12      255.73      327.75     70.99 o 
   3   3 -12      141.10      183.32     28.16 o 
   5   3 -12      137.65      207.28     29.95 o 
  -6   4 -12      603.45      552.18     23.71 o 
  -4   4 -12     1293.17     1153.62    124.61 o 
  -2   4 -12      994.77     1027.70     32.95 o 
   0   4 -12     1118.95     1273.15    138.99 o 
   2   4 -12     1407.89     1831.98     59.31 o 
   4   4 -12     1198.08     1159.81     43.73 o 
   6   4 -12      378.10      514.01     38.34 o 
  -7   5 -12       68.46       65.81     14.75 o 
  -5   5 -12      289.74      257.67     17.78 o 
  -3   5 -12      128.95      121.12     13.34 o 
  -1   5 -12      124.25      111.99     12.79 o 
   1   5 -12        3.44        7.79     12.58 o 
   3   5 -12      356.49      373.82     32.95 o 
   5   5 -12      338.94      326.50     32.95 o 
   7   5 -12       65.89       74.88     25.16 o 
  -6   6 -12      345.13      317.39     21.49 o 
  -4   6 -12      976.79      948.58     65.60 o 
  -2   6 -12      295.28      270.72     16.10 o 
   0   6 -12      225.11      225.25     22.76 o 
   2   6 -12     1384.50     1538.43     50.32 o 
   4   6 -12     1087.15     1389.26     56.31 o 
   6   6 -12      443.09      504.42     38.94 o 
  -5   7 -12      357.81      361.28     29.06 o 
  -3   7 -12      373.42      365.25     17.78 o 
  -1   7 -12       51.19       47.33     20.97 o 
   1   7 -12      732.95      721.89     37.14 o 
   3   7 -12      475.35      612.86     42.53 o 
   5   7 -12       82.83       73.09     21.57 o 
   7   7 -12      165.29      206.68     34.15 o 
  -6   8 -12       93.67      103.14     18.57 o 
  -4   8 -12      289.21      281.19     19.17 o 
  -2   8 -12      751.93      663.78     32.95 o 
   0   8 -12       94.25      133.59     20.97 o 
   2   8 -12      801.53      797.97     38.34 o 
   4   8 -12      833.17     1023.82     48.53 o 
   6   8 -12      179.41      192.90     30.55 o 
  -5   9 -12      315.14      285.24     41.34 o 
  -3   9 -12      283.68      241.43     19.77 o 
  -1   9 -12       52.20       48.53     17.37 o 
   1   9 -12      478.45      561.33     35.94 o 
   3   9 -12      200.32      277.97     33.55 o 
   5   9 -12      242.79      241.43     32.35 o 
  -4  10 -12      122.67      128.20     21.57 o 
  -2  10 -12      466.90      542.16     38.34 o 
   0  10 -12      185.97      136.59     16.77 o 
   2  10 -12      180.00      233.04     28.16 o 
   4  10 -12      231.65      284.56     34.15 o 
   6  10 -12      438.33      420.55     34.75 o 
  -5  11 -12      122.74      129.40     19.77 o 
  -3  11 -12      121.46      146.17     20.97 o 
  -1  11 -12      394.07      358.25     27.56 o 
   1  11 -12      429.35      324.70     24.56 o 
   3  11 -12      231.23      156.96     18.57 o 
   5  11 -12       80.92       75.48     24.56 o 
  -4  12 -12       66.21       34.75     16.18 o 
  -2  12 -12      139.65      121.61     17.37 o 
   0  12 -12      202.20      173.73     25.16 o 
   2  12 -12      100.36      142.58     29.95 o 
   4  12 -12      121.31      149.77     31.15 o 
  -3  13 -12      117.34      144.38     22.76 o 
  -1  13 -12      288.13      271.98     25.76 o 
   1  13 -12      176.12      254.61     33.55 o 
   3  13 -12      223.24      200.09     28.16 o 
  -2  14 -12       12.65       20.37     14.38 o 
   0  14 -12      105.34       88.66     17.37 o 
   2  14 -12       46.03       45.53     19.17 o 
   1  15 -12      137.68      162.35     25.76 o 
  -7   1 -11     1246.40     1101.53     33.46 o 
  -5   1 -11      295.47      276.13     16.50 o 
  -3   1 -11      374.68      368.19     17.31 o 
  -1   1 -11     4234.88     4594.33    145.58 o 
   1   1 -11      854.58     1255.08     88.06 o 
   3   1 -11        8.97       12.08      8.92 o 
   5   1 -11     1052.47     1247.28     46.13 o 
  -8   2 -11      101.17      106.98     18.22 o 
  -6   2 -11      120.16      105.46     15.03 o 
  -4   2 -11       58.48       67.74     10.99 o 
  -2   2 -11      316.18      396.96     18.20 o 
   0   2 -11      233.30      227.18     16.03 o 
   2   2 -11      382.99      461.78     41.94 o 
   4   2 -11      199.98      155.76     16.77 o 
   6   2 -11      161.49      123.41     18.57 o 
  -7   3 -11      773.14      674.11     41.04 o 
  -5   3 -11      947.25      887.42     63.50 o 
  -3   3 -11      904.15      795.88     22.24 o 
  -1   3 -11      325.61      345.74     15.88 o 
   1   3 -11     2437.77     2184.00     88.06 o 
   3   3 -11      174.18      254.61     29.95 o 
   5   3 -11      887.89      993.87     44.33 o 
   7   3 -11      690.78      892.02     50.32 o 
  -8   4 -11      147.96      151.17     19.01 o 
  -6   4 -11       72.25       68.82     13.22 o 
  -4   4 -11       92.66       93.44     12.71 o 
  -2   4 -11      800.92      772.68     32.65 o 
   0   4 -11      379.09      360.74     17.98 o 
   2   4 -11      171.58      181.52     25.16 o 
   4   4 -11      520.93      611.66     35.35 o 
   6   4 -11      129.68      218.66     28.76 o 
  -7   5 -11      403.31      389.40     21.60 o 
  -5   5 -11     1504.45     1186.97    328.89 o 
  -3   5 -11     1054.67     1019.73     41.64 o 
  -1   5 -11      370.16      451.25     54.82 o 
   1   5 -11      877.48      912.39     36.54 o 
   3   5 -11     2310.26     2945.66     74.29 o 
   5   5 -11      115.85      152.76     25.16 o 
   7   5 -11      716.98      819.54     49.72 o 
  -8   6 -11       56.36       33.63     16.18 o 
  -6   6 -11      186.94      180.09     15.61 o 
  -4   6 -11      555.43      422.83    120.71 o 
  -2   6 -11      402.01      366.29     44.33 o 
   0   6 -11        8.55       13.18     13.18 o 
   2   6 -11      309.51      339.08     28.16 o 
   4   6 -11      497.39      575.71     36.54 o 
   6   6 -11       91.37      134.79     23.96 o 
   8   6 -11       36.37       44.93     25.16 o 
  -7   7 -11      150.62      142.49     17.06 o 
  -5   7 -11     1045.30      899.64    129.40 o 
  -3   7 -11     1356.33     1320.05     29.62 o 
  -1   7 -11       89.87       98.25     18.57 o 
   1   7 -11      173.40      159.95     18.57 o 
   3   7 -11     1498.47     1902.67     61.70 o 
   5   7 -11      656.79      646.40     38.94 o 
   7   7 -11      327.13      391.20     38.34 o 
  -6   8 -11      511.31      476.93     23.66 o 
  -4   8 -11      389.72      375.48     44.93 o 
  -2   8 -11       42.01       41.94     16.77 o 
   0   8 -11       80.92       60.51     14.98 o 
   2   8 -11     1649.92     1730.73     51.52 o 
   4   8 -11      566.78      680.55     41.34 o 
   6   8 -11       23.78       23.36     15.58 o 
  -7   9 -11      238.91      233.52     48.23 o 
  -5   9 -11      149.53      160.24     14.61 o 
  -3   9 -11     1382.51     1158.61     42.53 o 
  -1   9 -11      311.89      315.71     25.76 o 
   1   9 -11      338.44      438.52     31.75 o 
   3   9 -11      517.24      557.74     35.94 o 
   5   9 -11      911.04      929.17     47.93 o 
   7   9 -11      381.45      400.78     42.53 o 
  -6  10 -11      319.26      331.76     44.03 o 
  -4  10 -11      198.88      129.40     17.97 o 
  -2  10 -11      476.95      481.06     31.75 o 
   0  10 -11      711.90      594.88     29.95 o 
   2  10 -11      748.29      902.21     44.93 o 
   4  10 -11      198.07      252.81     31.15 o 
   6  10 -11      328.87      222.26     26.96 o 
  -5  11 -11      113.69      100.64     20.37 o 
  -3  11 -11      528.43      500.83     29.95 o 
  -1  11 -11     1214.01     1011.24     39.54 o 
   1  11 -11      228.93      201.29     21.57 o 
   3  11 -11      315.19      246.82     20.97 o 
   5  11 -11      408.01      525.99     40.14 o 
  -4  12 -11      334.88      361.24     32.95 o 
  -2  12 -11      319.41      278.57     25.16 o 
   0  12 -11     1064.42     1453.36     60.51 o 
   2  12 -11      338.40      431.93     34.15 o 
   4  12 -11      563.41      670.97     43.13 o 
   6  12 -11      211.36      252.21     36.54 o 
  -5  13 -11      170.89      122.81     16.77 o 
  -3  13 -11      118.58      179.72     28.16 o 
  -1  13 -11      386.50      273.18     22.17 o 
   1  13 -11      243.75      316.31     31.15 o 
   3  13 -11      197.93      214.47     28.76 o 
   5  13 -11       65.76      113.23     29.35 o 
  -4  14 -11      380.36      445.11     34.15 o 
  -2  14 -11      244.09      212.07     22.17 o 
   0  14 -11      255.02      228.25     22.17 o 
   2  14 -11      284.58      334.28     30.55 o 
   4  14 -11      301.49      346.27     32.35 o 
  -3  15 -11      118.49      135.39     20.97 o 
  -1  15 -11       38.65       38.94     17.37 o 
   1  15 -11       73.07       65.30     19.77 o 
   3  15 -11      204.07      304.93     41.34 o 
  -2  16 -11       87.22      106.89     17.78 o 
   0  16 -11      115.54      158.76     26.96 o 
   2  16 -11      528.31      584.70     40.14 o 
  -8   0 -10     1569.52     1450.96     56.91 o 
  -6   0 -10      974.50      856.08     38.34 o 
  -4   0 -10       28.41       19.77     11.98 o 
  -2   0 -10      833.67      827.92     34.15 o 
   0   0 -10     3729.87     3852.06     63.50 o 
   2   0 -10     1383.39     1437.18     40.74 o 
   4   0 -10      195.32      189.91     20.37 o 
  -9   1 -10       66.11       64.48     23.36 o 
  -7   1 -10       47.44       35.65     12.71 o 
  -5   1 -10       72.52       90.61     12.91 o 
  -3   1 -10      569.61      474.64     18.20 o 
  -1   1 -10       50.40       76.26     10.65 o 
   1   1 -10      631.19      604.41    189.31 o 
   3   1 -10      103.93      113.67     12.79 o 
   5   1 -10      571.02      593.45     23.08 o 
  -8   2 -10      964.10      992.15     33.24 o 
  -6   2 -10     1579.06     1393.63     99.45 o 
  -4   2 -10       55.51       47.40      9.74 o 
  -2   2 -10     1870.37     2023.89    109.93 o 
   0   2 -10     1117.99     1105.61    237.83 o 
   2   2 -10      324.90      282.56     16.47 o 
   4   2 -10      258.47      334.26     17.58 o 
   6   2 -10      658.11      813.55     41.94 o 
  -9   3 -10      329.51      343.86     50.32 o 
  -7   3 -10      111.98       89.49     14.57 o 
  -5   3 -10      213.06      182.77     15.18 o 
  -3   3 -10     1083.94     1009.63     29.35 o 
  -1   3 -10      976.33      989.42     24.56 o 
   1   3 -10      315.06      394.78     60.81 o 
   3   3 -10      192.45      222.84     16.55 o 
   5   3 -10     1711.63     1616.91     52.12 o 
   7   3 -10      142.92      180.32     31.75 o 
  -8   4 -10      817.02      846.53    109.33 o 
  -6   4 -10     1032.22      947.58     33.25 o 
  -4   4 -10      896.93      872.51     49.12 o 
  -2   4 -10      378.84      347.64     31.45 o 
   0   4 -10      633.05      666.41    156.36 o 
   2   4 -10     2244.78     2867.42    209.98 o 
   4   4 -10     1000.97     1184.37     46.13 o 
   6   4 -10      169.50      163.55     20.37 o 
   8   4 -10      506.13      485.25     41.34 o 
  -9   5 -10      113.32       88.43     25.16 o 
  -7   5 -10       13.26        1.91     11.37 o 
  -5   5 -10      335.79      321.68     20.07 o 
  -3   5 -10      652.00      638.91     60.81 o 
  -1   5 -10      334.64      348.11     34.15 o 
   1   5 -10      508.28      457.38     46.43 o 
   3   5 -10      240.52      286.36     27.56 o 
   5   5 -10      410.02      395.99     30.55 o 
   7   5 -10      309.92      308.52     37.14 o 
   9   5 -10       78.37      119.82     47.33 o 
  -8   6 -10      409.47      388.43     41.04 o 
  -6   6 -10      547.70      586.00     71.89 o 
  -4   6 -10     3483.56     3118.03     90.16 o 
  -2   6 -10       75.79       74.40     11.38 o 
   0   6 -10      806.19      924.22     87.76 o 
   2   6 -10      805.05     1123.87     43.73 o 
   4   6 -10     1258.28     1489.90     50.92 o 
   6   6 -10       85.44       86.87     18.57 o 
   8   6 -10      563.24      579.31     44.93 o 
  -7   7 -10      275.89      294.77     38.64 o 
  -5   7 -10      356.14      376.76     20.52 o 
  -3   7 -10      244.64      218.10     32.65 o 
  -1   7 -10      645.94      595.50     73.09 o 
   1   7 -10      337.80      319.91     22.17 o 
   3   7 -10     1161.35     1483.31     54.52 o 
   5   7 -10       55.09       56.31     20.37 o 
   7   7 -10      247.84      293.55     37.14 o 
   9   7 -10       74.61      171.93     61.11 o 
  -8   8 -10      296.63      308.37     31.75 o 
  -6   8 -10      971.24      916.29    130.00 o 
  -4   8 -10      983.21      876.88     52.12 o 
  -2   8 -10      579.16      575.29     89.26 o 
   0   8 -10      621.24      521.20     25.76 o 
   2   8 -10     1022.35      927.37     37.14 o 
   4   8 -10     1542.12     1990.73     65.90 o 
   6   8 -10      375.74      346.27     32.95 o 
   8   8 -10      309.78      346.27     39.54 o 
  -7   9 -10      382.80      379.39     22.52 o 
  -5   9 -10      649.37      551.64     61.11 o 
  -3   9 -10      410.04      341.02     41.94 o 
  -1   9 -10      474.14      627.83     35.35 o 
   1   9 -10      576.85      746.45     38.34 o 
   3   9 -10      478.24      544.56     34.15 o 
   5   9 -10      221.78      254.01     31.15 o 
   7   9 -10      272.32      306.13     37.14 o 
  -6  10 -10      230.09      209.84     16.41 o 
  -4  10 -10     1038.63     1032.97    177.33 o 
  -2  10 -10     1158.66      707.51     26.96 o 
   0  10 -10      386.85      449.91     27.56 o 
   2  10 -10      427.80      647.00     38.94 o 
   4  10 -10      551.81      605.67     44.33 o 
   6  10 -10     1154.44     1214.93     57.51 o 
   8  10 -10      151.28      124.61     32.95 o 
  -7  11 -10      352.28      309.68     66.20 o 
  -5  11 -10      201.51      210.77     16.11 o 
  -3  11 -10      542.80      659.58     37.74 o 
  -1  11 -10      529.81      395.99     23.36 o 
   1  11 -10     1064.02      902.81     35.35 o 
   3  11 -10      609.58      593.68     33.55 o 
   5  11 -10      313.09      318.71     33.55 o 
   7  11 -10      185.79      304.93     43.73 o 
  -6  12 -10      170.91      194.31     17.66 o 
  -4  12 -10       87.67       76.68     14.38 o 
  -2  12 -10      661.52      666.77     34.75 o 
   0  12 -10      351.55      467.88     38.34 o 
   2  12 -10      684.89      847.09     44.93 o 
   4  12 -10      633.21      675.76     42.53 o 
   6  12 -10      461.53      460.09     41.34 o 
  -5  13 -10      548.37      539.17     31.75 o 
  -3  13 -10     1053.85     1152.62     49.72 o 
  -1  13 -10      379.29      340.87     23.96 o 
   1  13 -10     1077.16     1363.50     56.31 o 
   3  13 -10      200.71      247.42     31.75 o 
   5  13 -10      490.18      535.57     40.74 o 
   7  13 -10      521.67      574.51     50.92 o 
  -6  14 -10      135.83      142.58     24.56 o 
  -4  14 -10       55.05       82.67     19.17 o 
  -2  14 -10      318.95      302.53     25.16 o 
   0  14 -10      303.86      215.07     19.77 o 
   2  14 -10      637.00      635.02     39.54 o 
   4  14 -10      609.59      381.01     32.95 o 
   6  14 -10      165.67      183.92     33.55 o 
  -5  15 -10      423.67      265.39     19.77 o 
  -3  15 -10      569.98      473.27     26.36 o 
  -1  15 -10      534.20      530.18     34.75 o 
   1  15 -10      745.49      790.18     43.73 o 
   3  15 -10      528.24      753.64     52.72 o 
   5  15 -10      172.44      140.18     22.76 o 
  -4  16 -10       27.34       25.16     16.18 o 
  -2  16 -10       13.10       -1.80     14.38 o 
   0  16 -10      110.38      152.76     26.96 o 
   2  16 -10      187.29      181.52     26.96 o 
   4  16 -10      209.06      264.19     31.15 o 
  -3  17 -10      298.74      232.44     20.97 o 
  -1  17 -10      560.93      511.01     31.15 o 
   1  17 -10      304.48      375.02     33.55 o 
   3  17 -10      334.20      379.22     32.35 o 
   0  18 -10       38.48       90.46     26.36 o 
   2  18 -10        4.39        4.79     22.76 o 
  -9   1  -9      423.21      398.26     27.61 o 
  -7   1  -9     2015.84     1862.24    111.43 o 
  -5   1  -9      100.05       90.78     12.71 o 
  -3   1  -9     1645.80     1524.57     41.94 o 
  -1   1  -9     2840.95     3162.42    317.81 o 
   1   1  -9     2604.40     3153.43    389.70 o 
   3   1  -9     5334.13     6642.71    575.11 o 
   5   1  -9     2286.70     2480.94     41.06 o 
   7   1  -9     1024.53     1168.20     47.33 o 
 -10   2  -9       66.23       80.50     20.64 o 
  -8   2  -9      129.66      113.26     17.35 o 
  -6   2  -9      763.26      659.90     38.04 o 
  -4   2  -9      500.89      462.64     41.64 o 
  -2   2  -9     2082.93     2006.96     32.35 o 
   0   2  -9      538.48      533.11     18.39 o 
   2   2  -9     1294.96     1282.93     27.07 o 
   4   2  -9      920.35      932.34    150.97 o 
   6   2  -9      450.37      492.44     33.55 o 
   8   2  -9       99.50      187.51     43.73 o 
  -9   3  -9      403.89      418.23     28.48 o 
  -7   3  -9      560.09      486.40     23.48 o 
  -5   3  -9     1734.60     1603.13    144.38 o 
  -3   3  -9      930.53      852.88     22.66 o 
  -1   3  -9     1289.31     1365.51     85.07 o 
   1   3  -9     5505.11     5519.80    517.90 o 
   3   3  -9     2999.46     3735.93    261.80 o 
   5   3  -9     1137.62     1214.33     44.93 o 
   7   3  -9      737.54      722.49     41.94 o 
   9   3  -9      499.86      536.77     44.93 o 
  -8   4  -9      245.84      254.30     22.87 o 
  -6   4  -9      326.35      266.96     17.15 o 
  -4   4  -9      718.52      496.19    100.05 o 
  -2   4  -9     1500.16     1469.19     35.35 o 
   0   4  -9      582.25      575.21     39.54 o 
   2   4  -9      600.35      634.42     97.05 o 
   4   4  -9     2256.99     2093.77     55.12 o 
   6   4  -9      293.45      266.59     31.15 o 
   8   4  -9      213.74      171.34     28.16 o 
  -9   5  -9      187.32      187.21     23.17 o 
  -7   5  -9      176.24      170.57     20.07 o 
  -5   5  -9     1695.29     1444.20     31.35 o 
  -3   5  -9      913.11      880.87    201.89 o 
  -1   5  -9     3404.56     3220.76    357.05 o 
   1   5  -9     3422.52     3559.54    129.70 o 
   3   5  -9     2186.08     2639.53     63.50 o 
   5   5  -9      580.38      633.82     35.35 o 
   7   5  -9      120.02       97.65     22.76 o 
   9   5  -9      727.93      666.77     47.93 o 
  -8   6  -9      367.40      351.03     45.53 o 
  -6   6  -9       87.46       88.75     22.17 o 
  -4   6  -9      828.35      996.15     26.90 o 
  -2   6  -9     1864.21     1879.36     31.54 o 
   0   6  -9     1799.11     2264.87     65.00 o 
   2   6  -9       73.90       86.87     17.97 o 
   4   6  -9      683.07      786.59     40.74 o 
   6   6  -9     1041.20     1092.72     50.92 o 
   8   6  -9      152.79      150.97     28.16 o 
  -9   7  -9      632.14      618.26     30.96 o 
  -7   7  -9      132.54      128.36     16.63 o 
  -5   7  -9     1012.62      968.60     87.47 o 
  -3   7  -9     1175.96     1015.15     24.22 o 
  -1   7  -9     2545.73     2787.80    330.69 o 
   1   7  -9     2511.33     2525.11     55.71 o 
   3   7  -9      991.75     1264.05     51.52 o 
   5   7  -9     1105.10     1060.96     46.13 o 
   7   7  -9      178.57      295.94     41.34 o 
   9   7  -9      180.26      213.27     35.94 o 
  -8   8  -9      145.00      160.91     19.24 o 
  -6   8  -9     1066.32      949.48     71.29 o 
  -4   8  -9      294.98      259.43     50.92 o 
  -2   8  -9     1011.75      971.31     35.35 o 
   0   8  -9     2122.81     1731.93     42.53 o 
   2   8  -9     2086.62     1867.32     50.92 o 
   4   8  -9      179.07      312.72     34.75 o 
   6   8  -9     1260.80     1256.26     55.71 o 
   8   8  -9      499.64      479.86     41.94 o 
  -9   9  -9      217.56      250.41     42.53 o 
  -7   9  -9       97.32       78.05     14.62 o 
  -5   9  -9      121.33      143.33     20.07 o 
  -3   9  -9     2107.71     1894.77    120.11 o 
  -1   9  -9     2365.20     2999.58     72.49 o 
   1   9  -9     1435.96     1909.26     57.51 o 
   3   9  -9      626.87      753.04     40.14 o 
   5   9  -9      560.20      552.35     37.74 o 
   7   9  -9      139.94      141.38     33.55 o 
   9   9  -9       81.29      142.58     39.54 o 
  -8  10  -9      480.50      484.62     58.71 o 
  -6  10  -9      818.12      794.53    119.52 o 
  -4  10  -9      892.07      852.05     47.33 o 
  -2  10  -9      611.03      529.58     28.76 o 
   0  10  -9     1703.48     1542.62     46.73 o 
   2  10  -9     1265.30     1321.56     48.53 o 
   4  10  -9      418.61      403.78     32.95 o 
   6  10  -9      456.54      520.00     40.14 o 
   8  10  -9      729.33      717.69     50.92 o 
  -7  11  -9      356.62      326.32     50.02 o 
  -5  11  -9      252.13      210.83     24.86 o 
  -3  11  -9      648.71      538.93    123.41 o 
  -1  11  -9      641.58      482.86     23.96 o 
   1  11  -9      591.53      467.88     25.16 o 
   3  11  -9      330.41      355.25     29.95 o 
   5  11  -9      342.11      364.24     33.55 o 
   7  11  -9      291.61      357.05     44.93 o 
  -8  12  -9      515.77      609.86     48.53 o 
  -6  12  -9      457.93      380.41     59.91 o 
  -4  12  -9      580.02      547.61     31.75 o 
  -2  12  -9      874.61      938.75     39.54 o 
   0  12  -9     1257.38     1753.50     62.90 o 
   2  12  -9      913.41     1233.50     53.92 o 
   4  12  -9      785.28      717.69     38.94 o 
   6  12  -9      563.14      612.26     43.13 o 
   8  12  -9      317.28      231.84     38.34 o 
  -7  13  -9       86.72       65.35     14.40 o 
  -5  13  -9      172.44      135.99     18.57 o 
  -3  13  -9      458.93      459.49     30.55 o 
  -1  13  -9      786.39      642.21     31.75 o 
   1  13  -9      432.56      534.38     36.54 o 
   3  13  -9      186.02      260.60     30.55 o 
   5  13  -9      188.60      239.63     31.75 o 
   7  13  -9      145.54      123.41     30.55 o 
  -6  14  -9      607.91      417.56     26.96 o 
  -4  14  -9      545.29      340.28     20.37 o 
  -2  14  -9     1081.89      944.14     37.14 o 
   0  14  -9     1145.47      806.36     32.35 o 
   2  14  -9      231.42      164.75     17.37 o 
   4  14  -9      405.22      446.91     34.15 o 
   6  14  -9      440.59      485.85     41.94 o 
  -5  15  -9       23.11       11.38     13.78 o 
  -3  15  -9       18.35       10.78     10.78 o 
  -1  15  -9      429.90      452.90     31.75 o 
   1  15  -9       55.78       56.31     20.97 o 
   3  15  -9       53.84       82.67     22.76 o 
   5  15  -9      171.94      155.16     26.96 o 
  -4  16  -9      646.47      621.24     34.15 o 
  -2  16  -9      314.11      372.63     31.15 o 
   0  16  -9     1183.76     1188.57     49.72 o 
   2  16  -9      521.73      533.18     35.35 o 
   4  16  -9      150.34      221.66     33.55 o 
   6  16  -9      167.40      256.40     40.74 o 
  -5  17  -9       59.28       61.70     20.97 o 
  -3  17  -9       44.27       22.17     11.98 o 
  -1  17  -9      153.18      106.64     18.57 o 
   1  17  -9       41.62       50.32     16.18 o 
   3  17  -9      135.90      176.73     25.76 o 
   5  17  -9       20.95       14.98     22.17 o 
  -4  18  -9      370.49      341.47     27.56 o 
  -2  18  -9      440.95      383.41     27.56 o 
   0  18  -9      152.84      201.89     30.55 o 
   2  18  -9      567.81      893.22     53.32 o 
   4  18  -9      188.56      208.48     31.15 o 
  -1  19  -9        5.67       41.34     17.97 o 
   1  19  -9       11.77        2.40     17.97 o 
 -10   0  -8      231.36      213.87     37.14 o 
  -8   0  -8      614.55      472.67     34.75 o 
  -6   0  -8     1348.16     1372.48     46.73 o 
  -4   0  -8     5283.04     5090.35     77.88 o 
  -2   0  -8     2443.46     2455.02     46.73 o 
   0   0  -8     2851.63     2806.07     49.12 o 
   2   0  -8     5107.94     5448.60     74.88 o 
   4   0  -8     6434.78     7457.30    100.05 o 
   6   0  -8     1681.79     2109.95     58.71 o 
  -9   1  -8       35.74       18.57     16.10 o 
  -7   1  -8       23.90       22.67     12.69 o 
  -5   1  -8      251.99      205.60     15.23 o 
  -3   1  -8      370.52      329.13     15.46 o 
  -1   1  -8     1371.50     1287.99     29.35 o 
   1   1  -8       50.34       57.00     10.36 o 
   3   1  -8      543.95      694.39     25.16 o 
   5   1  -8      119.14       87.16     17.67 o 
   7   1  -8        1.68       -3.59     12.58 o 
 -10   2  -8      214.49      195.42     25.30 o 
  -8   2  -8      150.79      165.48     15.42 o 
  -6   2  -8     2408.74     2383.77    170.14 o 
  -4   2  -8     5182.16     4544.45    270.48 o 
  -2   2  -8     4678.74     4557.56    111.13 o 
   0   2  -8     3528.71     3449.08     41.04 o 
   2   2  -8     3554.17     3946.58     81.17 o 
   4   2  -8     4014.92     5520.77    338.18 o 
   6   2  -8     1182.32     1384.21     32.35 o 
   8   2  -8     3679.63     3759.80     85.07 o 
  -9   3  -8      229.37      246.41     24.66 o 
  -7   3  -8      322.09      322.54     33.52 o 
  -5   3  -8      787.46      738.81     22.86 o 
  -3   3  -8     1930.15     1648.37     96.15 o 
  -1   3  -8      450.93      510.02     17.06 o 
   1   3  -8       22.87       22.22      7.59 o 
   3   3  -8      413.14      479.24     19.77 o 
   5   3  -8     1459.36     1563.49     68.29 o 
   7   3  -8      236.47      242.03     29.35 o 
   9   3  -8      294.68      471.47     56.91 o 
 -10   4  -8      229.66      232.62     27.26 o 
  -8   4  -8      319.15      266.64     21.81 o 
  -6   4  -8     1573.84     1365.10     71.29 o 
  -4   4  -8     1577.45     1390.95     27.50 o 
  -2   4  -8     2866.49     2581.06    120.41 o 
   0   4  -8     4131.78     5274.31    458.59 o 
   2   4  -8     4365.94     4475.81    629.33 o 
   4   4  -8     1547.30     1772.01     31.13 o 
   6   4  -8     2253.23     2241.15     61.11 o 
   8   4  -8     1832.85     2759.95     98.85 o 
  10   4  -8      837.20      728.48     51.52 o 
  -9   5  -8      202.16      243.51     27.49 o 
  -7   5  -8      168.71      187.46     17.91 o 
  -5   5  -8      365.49      341.81     24.86 o 
  -3   5  -8     2905.06     2665.43     88.36 o 
  -1   5  -8      571.30      598.44     18.51 o 
   1   5  -8      880.25      840.41     54.22 o 
   3   5  -8     1021.28     1201.20     34.45 o 
   5   5  -8     1111.43     1383.87     50.32 o 
   7   5  -8      131.36      158.16     25.76 o 
   9   5  -8       86.39       82.67     26.96 o 
 -10   6  -8      292.01      268.67     30.00 o 
  -8   6  -8      302.92      287.14     24.86 o 
  -6   6  -8      671.44      607.39     72.49 o 
  -4   6  -8     2673.64     2382.90    123.41 o 
  -2   6  -8     4034.82     3400.31    336.68 o 
   0   6  -8     1923.31     2310.58    166.54 o 
   2   6  -8     2457.68     2334.60     49.12 o 
   4   6  -8      924.75     1207.14     48.53 o 
   6   6  -8     2132.87     1999.72     59.91 o 
   8   6  -8      445.07      475.07     37.74 o 
  10   6  -8      556.62      584.10     51.52 o 
  -9   7  -8      248.43      272.03     35.94 o 
  -7   7  -8       47.08       47.37     12.69 o 
  -5   7  -8     1057.42      882.50     24.56 o 
  -3   7  -8      481.60      491.00     61.70 o 
  -1   7  -8      614.01      565.51     67.40 o 
   1   7  -8     1288.82     1262.47    166.84 o 
   3   7  -8      891.98      847.09     37.74 o 
   5   7  -8       72.03      117.42     22.76 o 
   7   7  -8     2569.49     2356.77     71.89 o 
   9   7  -8      283.02      284.56     38.94 o 
  -8   8  -8      626.32      534.45    116.82 o 
  -6   8  -8      508.40      472.74     37.14 o 
  -4   8  -8     1098.36      918.99     89.86 o 
  -2   8  -8     2541.95     2393.27    380.41 o 
   0   8  -8     1880.10     1966.75     90.76 o 
   2   8  -8     1664.27     2412.48     64.70 o 
   4   8  -8     1949.47     2599.99     73.69 o 
   6   8  -8      482.06      458.29     34.15 o 
   8   8  -8      323.68      277.37     32.95 o 
  10   8  -8      481.65      446.31     46.13 o 
  -9   9  -8      141.40      165.43     22.00 o 
  -7   9  -8      506.85      422.91     38.64 o 
  -5   9  -8      302.47      276.85     18.00 o 
  -3   9  -8      545.20      502.38     18.20 o 
  -1   9  -8     1372.88     1457.19    126.11 o 
   1   9  -8     1103.38     1153.82     43.13 o 
   3   9  -8      441.83      326.50     20.97 o 
   5   9  -8      584.63      567.33     35.94 o 
   7   9  -8      950.86     1004.05     51.52 o 
   9   9  -8      342.93      334.88     38.94 o 
  -8  10  -8      213.52      175.00     26.96 o 
  -6  10  -8      612.73      625.65     25.63 o 
  -4  10  -8      799.97      673.98    101.54 o 
  -2  10  -8     1534.76     1441.42     28.63 o 
   0  10  -8      928.77      980.09     37.14 o 
   2  10  -8      403.37      474.47     30.55 o 
   4  10  -8      481.33      545.76     34.75 o 
   6  10  -8      774.03      712.90     41.94 o 
   8  10  -8      255.08      282.76     37.14 o 
  -9  11  -8      109.33       93.74     17.55 o 
  -7  11  -8     1169.27     1019.71     90.76 o 
  -5  11  -8      272.76      257.96     28.46 o 
  -3  11  -8      217.36      168.81     29.65 o 
  -1  11  -8     1171.30      974.70     32.35 o 
   1  11  -8     1092.41      796.77     30.55 o 
   3  11  -8      215.81      237.83     24.56 o 
   5  11  -8      993.00      804.56     38.94 o 
   7  11  -8      401.76      408.57     37.74 o 
   9  11  -8      833.32      805.76     56.31 o 
  -8  12  -8      220.97      263.41     25.62 o 
  -6  12  -8      431.49      369.92     56.31 o 
  -4  12  -8      395.64      349.82     62.30 o 
  -2  12  -8      656.34      690.74     33.55 o 
   0  12  -8     1228.82     1580.36     56.91 o 
   2  12  -8      151.59      202.49     25.76 o 
   4  12  -8      165.65      213.27     27.56 o 
   6  12  -8      333.43      367.23     36.54 o 
   8  12  -8      204.41      246.82     37.14 o 
  -7  13  -8      177.53      191.45     19.56 o 
  -5  13  -8      743.10      585.60     43.43 o 
  -3  13  -8      205.13      157.56     18.57 o 
  -1  13  -8     1534.20     1213.73     37.74 o 
   1  13  -8      793.04      854.28     40.14 o 
   3  13  -8      273.70      337.88     32.35 o 
   5  13  -8      719.13      391.80     26.96 o 
   7  13  -8      326.53      330.69     37.14 o 
  -6  14  -8       51.50       27.50     11.80 o 
  -4  14  -8      321.19      231.84     20.37 o 
  -2  14  -8      154.62      149.17     19.17 o 
   0  14  -8      687.86      480.46     25.16 o 
   2  14  -8       28.76       39.54     14.98 o 
   4  14  -8       21.88       23.96     16.77 o 
   6  14  -8      161.98      127.00     28.16 o 
   8  14  -8      300.17      345.07     44.33 o 
  -7  15  -8      357.61      298.66     31.45 o 
  -5  15  -8      293.51      262.99     25.76 o 
  -3  15  -8      363.07      239.03     18.57 o 
  -1  15  -8      903.38      920.18     40.74 o 
   1  15  -8      492.94      603.87     39.54 o 
   3  15  -8      488.79      526.59     35.35 o 
   5  15  -8      393.10      463.69     39.54 o 
   7  15  -8      292.93      339.08     38.94 o 
  -6  16  -8        7.68       17.97     17.97 o 
  -4  16  -8       43.22       38.34     15.58 o 
  -2  16  -8      503.97      434.93     29.95 o 
   0  16  -8       81.80       74.88     19.77 o 
   2  16  -8      201.52      270.18     29.35 o 
   4  16  -8       75.92       89.26     22.17 o 
   6  16  -8       13.41       -7.19     22.17 o 
  -5  17  -8      212.49      208.48     24.56 o 
  -3  17  -8      447.12      325.30     21.57 o 
  -1  17  -8      305.85      287.56     25.16 o 
   1  17  -8      629.05      595.48     35.35 o 
   3  17  -8      390.41      543.96     36.54 o 
   5  17  -8      160.27      168.34     28.76 o 
  -4  18  -8       25.52       11.38     13.18 o 
  -2  18  -8      244.24      218.66     21.57 o 
   0  18  -8        9.58       13.18     14.98 o 
   2  18  -8      157.00      180.32     27.56 o 
   4  18  -8        4.75       -4.79     16.18 o 
  -3  19  -8      425.31      421.15     31.15 o 
  -1  19  -8      163.87      194.70     27.56 o 
   1  19  -8      300.76      367.83     32.95 o 
   3  19  -8      514.60      561.93     38.94 o 
  -2  20  -8       25.85       26.36     16.77 o 
   0  20  -8      166.25      195.30     26.36 o 
   2  20  -8       48.20       27.56     19.17 o 
 -11   1  -7      371.64      384.03     29.76 o 
  -9   1  -7     1323.68     1423.83     43.63 o 
  -7   1  -7     1298.39     1236.43     33.63 o 
  -5   1  -7     5216.86     4681.98    192.90 o 
  -3   1  -7     5362.51     4880.56    186.31 o 
  -1   1  -7     2456.95     2711.78     47.33 o 
   1   1  -7     7438.92     7087.34    330.69 o 
   3   1  -7     5868.80     6713.26    561.63 o 
   5   1  -7     3279.05     3388.20    166.54 o 
   7   1  -7     2696.49     2943.26   1115.18 o 
 -10   2  -7      255.11      300.25     23.28 o 
  -8   2  -7      477.04      484.29     29.95 o 
  -6   2  -7      384.70      363.47     23.36 o 
  -4   2  -7      110.95      134.46     12.49 o 
  -2   2  -7      501.76      549.44     17.15 o 
   0   2  -7       40.74       42.58      8.19 o 
   2   2  -7      598.45      726.19    162.05 o 
   4   2  -7      220.89      270.70     15.25 o 
   6   2  -7      110.29      105.67     18.87 o 
   8   2  -7      208.39      251.61     31.75 o 
 -11   3  -7      458.02      578.77     41.88 o 
  -9   3  -7     1019.97     1148.96     87.25 o 
  -7   3  -7     1223.39     1327.84    123.06 o 
  -5   3  -7     3597.17     3561.88    155.69 o 
  -3   3  -7     4891.23     4401.23    383.84 o 
  -1   3  -7     2937.80     2647.09    244.12 o 
   1   3  -7     2456.58     2948.45     42.24 o 
   3   3  -7     4527.78     6153.77    358.25 o 
   5   3  -7     5023.22     4478.19    697.03 o 
   7   3  -7     3009.13     2989.39     68.89 o 
   9   3  -7      828.10      835.11     48.53 o 
 -10   4  -7      190.01      194.81     20.15 o 
  -8   4  -7      389.12      465.23     69.70 o 
  -6   4  -7       57.83       55.51     12.38 o 
  -4   4  -7      585.36      528.12     19.85 o 
  -2   4  -7      225.31      214.08     56.91 o 
   0   4  -7       73.63       70.16      8.92 o 
   2   4  -7     1009.31     1217.98     43.43 o 
   4   4  -7      302.95      337.35     14.95 o 
   6   4  -7     1148.59     1270.04     50.32 o 
   8   4  -7       84.19       73.09     21.57 o 
  -9   5  -7      552.39      499.91     44.27 o 
  -7   5  -7     1576.96     1683.74    138.86 o 
  -5   5  -7     1548.29     1449.13     51.83 o 
  -3   5  -7     2814.37     2487.96     65.10 o 
  -1   5  -7     2022.28     2061.15     29.08 o 
   1   5  -7      343.55      316.39     12.94 o 
   3   5  -7     4319.04     4568.78     57.51 o 
   5   5  -7     4051.04     3526.16     68.29 o 
   7   5  -7     2779.58     3124.18     77.88 o 
   9   5  -7      981.25     1334.14     78.48 o 
 -10   6  -7       17.55        1.36     12.94 o 
  -8   6  -7      205.30      199.37     26.01 o 
  -6   6  -7      577.16      511.14     16.25 o 
  -4   6  -7      322.64      302.41     13.24 o 
  -2   6  -7      439.48      372.93     13.48 o 
   0   6  -7     1409.46     1775.46    131.80 o 
   2   6  -7      588.34      573.92     26.36 o 
   4   6  -7      108.03      129.40     21.57 o 
   6   6  -7      951.65     1016.63     46.73 o 
   8   6  -7      385.14      572.12     50.92 o 
  -9   7  -7      670.25      628.82     23.90 o 
  -7   7  -7     1835.19     1704.57    135.23 o 
  -5   7  -7     1306.32     1263.77     67.43 o 
  -3   7  -7     2053.35     1751.56     20.25 o 
  -1   7  -7      704.51      662.96    105.44 o 
   1   7  -7     2469.41     2407.87    337.28 o 
   3   7  -7     1908.54     1429.40     35.35 o 
   5   7  -7     4521.11     3242.20     61.70 o 
   7   7  -7      482.52      528.39     38.34 o 
   9   7  -7      448.68      511.61     44.33 o 
 -10   8  -7      130.16      128.38     17.84 o 
  -8   8  -7       13.48       19.53      9.98 o 
  -6   8  -7     2126.62     2094.02    213.28 o 
  -4   8  -7       71.68       80.17      8.69 o 
  -2   8  -7      560.36      556.95     17.70 o 
   0   8  -7       47.17       57.41      7.40 o 
   2   8  -7      837.85      971.70     38.94 o 
   4   8  -7      613.47      582.30     31.15 o 
   6   8  -7       75.24       67.70     21.57 o 
   8   8  -7      912.38     1734.33    105.44 o 
  10   8  -7       81.51       95.25     27.56 o 
  -9   9  -7      578.51      548.51     54.00 o 
  -7   9  -7     1062.07      960.76     63.22 o 
  -5   9  -7     1027.68      899.49     81.68 o 
  -3   9  -7      870.67      835.16    117.42 o 
  -1   9  -7      681.96      661.95     81.47 o 
   1   9  -7      821.76      896.82     37.14 o 
   3   9  -7      938.95     1019.63     39.54 o 
   5   9  -7     1604.51     1160.41     38.34 o 
   7   9  -7     1527.23     1514.47     58.71 o 
   9   9  -7      574.38      637.42     50.32 o 
  -8  10  -7       74.79       44.70     17.45 o 
  -6  10  -7      383.08      339.37     15.26 o 
  -4  10  -7     1406.22     1322.34    201.59 o 
  -2  10  -7      390.93      421.37     46.13 o 
   0  10  -7     1186.13     1113.08     35.94 o 
   2  10  -7      827.12     1011.84     42.53 o 
   4  10  -7      161.03      188.11     24.56 o 
   6  10  -7      347.94      317.51     32.35 o 
   8  10  -7      611.76      686.54     52.12 o 
  10  10  -7      221.46      239.03     42.53 o 
  -9  11  -7      614.87      559.70     97.65 o 
  -7  11  -7      536.40      460.92     32.95 o 
  -5  11  -7      910.08      775.54     41.34 o 
  -3  11  -7      293.31      227.88     13.18 o 
  -1  11  -7     1328.69     1077.74     31.75 o 
   1  11  -7       60.59       62.30     14.38 o 
   3  11  -7     1092.41     1268.24     47.93 o 
   5  11  -7      312.34      337.28     29.35 o 
   7  11  -7      386.28      379.81     35.35 o 
   9  11  -7      469.62      463.69     46.13 o 
  -8  12  -7      798.51      702.06    131.80 o 
  -6  12  -7      408.76      314.59     41.64 o 
  -4  12  -7       32.98       30.55      9.32 o 
  -2  12  -7       66.85       87.83     12.07 o 
   0  12  -7     1306.31     1424.00     46.13 o 
   2  12  -7      482.24      470.27     27.56 o 
   4  12  -7      211.96      267.19     28.16 o 
   6  12  -7      623.55      698.52     44.33 o 
   8  12  -7      231.10      359.45     47.93 o 
  -7  13  -7      451.40      347.42     55.12 o 
  -5  13  -7      222.63      190.19     25.16 o 
  -3  13  -7       47.04       43.17      8.61 o 
  -1  13  -7      619.31      470.87     23.36 o 
   1  13  -7      288.09      282.76     25.16 o 
   3  13  -7        0.60       -4.19     13.18 o 
   5  13  -7      243.14      311.52     31.75 o 
   7  13  -7      455.65      499.03     41.94 o 
   9  13  -7      277.13      262.40     42.53 o 
  -8  14  -7      382.14      400.18     40.14 o 
  -6  14  -7      709.97      587.12     63.50 o 
  -4  14  -7      246.12      179.95     26.06 o 
  -2  14  -7      918.18      833.91     34.15 o 
   0  14  -7      874.33      743.45     31.75 o 
   2  14  -7      150.65      161.15     22.17 o 
   4  14  -7       37.56       46.13     17.97 o 
   6  14  -7      640.15      648.20     43.73 o 
   8  14  -7      280.30      657.79     79.68 o 
  -7  15  -7      194.97      224.05     32.35 o 
  -5  15  -7      321.01      238.84     19.47 o 
  -3  15  -7      399.88      253.41     17.97 o 
  -1  15  -7       84.00       84.47     18.57 o 
   1  15  -7      303.64      298.34     25.16 o 
   3  15  -7      120.22      127.00     22.17 o 
   5  15  -7       41.69       61.11     20.37 o 
   7  15  -7      269.85      321.10     37.74 o 
  -4  16  -7      279.96      266.59     23.96 o 
  -2  16  -7      107.78      165.94     26.96 o 
   0  16  -7      191.59      183.92     22.17 o 
   2  16  -7      480.96      599.08     41.34 o 
   4  16  -7      692.50      500.23     28.76 o 
   6  16  -7      249.35      316.91     40.14 o 
  -5  17  -7       66.91       68.29     19.17 o 
  -3  17  -7      245.43      156.36     16.18 o 
  -1  17  -7      127.76      171.93     25.76 o 
   1  17  -7      241.35      231.24     23.96 o 
   3  17  -7       13.31        4.19     16.18 o 
   5  17  -7       25.85       47.93     20.97 o 
   7  17  -7       35.38       15.58     22.76 o 
  -4  18  -7      671.08      569.72     31.15 o 
  -2  18  -7      721.48      617.65     30.55 o 
   0  18  -7      179.86      173.73     20.97 o 
   2  18  -7      312.31      312.72     26.96 o 
   4  18  -7      713.57      798.57     47.33 o 
   6  18  -7      147.14      186.91     33.55 o 
  -3  19  -7      137.35      107.83     20.97 o 
  -1  19  -7       75.62       68.89     22.76 o 
   1  19  -7       81.23      130.60     27.56 o 
   3  19  -7       15.40        8.99     14.98 o 
   5  19  -7       28.47       29.95     25.76 o 
  -2  20  -7      135.98      156.96     23.96 o 
   0  20  -7       92.85       89.86     22.76 o 
   2  20  -7      458.15      606.86     40.14 o 
   4  20  -7      347.48      390.00     38.34 o 
  -1  21  -7       28.39       24.56     16.18 o 
   1  21  -7       27.45       12.58     16.77 o 
 -10   0  -6     3772.66     3560.31    100.64 o 
  -8   0  -6     2865.96     2924.09     75.48 o 
  -6   0  -6     2986.58     2800.68     63.50 o 
  -4   0  -6     6365.13     5204.78     68.89 o 
  -2   0  -6    15312.04    14980.51    125.81 o 
   0   0  -6    14518.04    14934.38    120.41 o 
   2   0  -6    17156.10    21365.46    165.94 o 
   4   0  -6      242.61      201.29     18.57 o 
   6   0  -6     3244.14     3076.26     56.31 o 
 -11   1  -6       19.62       39.31     18.49 o 
  -9   1  -6      130.90      148.33     22.69 o 
  -7   1  -6       40.11       55.62     14.38 o 
  -5   1  -6      449.24      416.97     21.57 o 
  -3   1  -6     1155.27     1350.63     56.61 o 
  -1   1  -6      265.54      319.22     18.57 o 
   1   1  -6     1026.42      913.45     26.36 o 
   3   1  -6      223.65      271.46     25.46 o 
   5   1  -6      175.14      144.42     12.09 o 
   7   1  -6        4.60        5.09      8.90 o 
 -10   2  -6     1591.20     1836.06    113.08 o 
  -8   2  -6     2791.17     3165.01    338.78 o 
  -6   2  -6     3471.16     3103.40    195.60 o 
  -4   2  -6     5417.47     4845.77    224.05 o 
  -2   2  -6    12490.38    12122.53     97.35 o 
   0   2  -6     8354.61     8454.50     78.48 o 
   2   2  -6    10868.40    11273.67   1627.99 o 
   4   2  -6     6684.75     6249.26    407.07 o 
   6   2  -6     3896.73     3511.32    291.15 o 
   8   2  -6     2598.41     2480.18     65.90 o 
 -11   3  -6      138.14      162.72     23.50 o 
  -9   3  -6      801.94      927.47     59.33 o 
  -7   3  -6      161.94      226.27     27.07 o 
  -5   3  -6      216.00      195.26     12.57 o 
  -3   3  -6      278.21      321.55     31.31 o 
  -1   3  -6      789.75      770.38     45.23 o 
   1   3  -6     1421.17     1658.61     77.28 o 
   3   3  -6      173.99      206.60     11.07 o 
   5   3  -6      500.55      462.05     16.50 o 
   7   3  -6      183.54      459.49     57.51 o 
 -10   4  -6     1047.47     1155.60     85.42 o 
  -8   4  -6     2015.75     2385.69    117.44 o 
  -6   4  -6     4465.61     4371.30    405.50 o 
  -4   4  -6     4851.35     4410.69    154.97 o 
  -2   4  -6     1387.05     1064.05     38.43 o 
   0   4  -6    10480.26     9323.94   1746.91 o 
   2   4  -6     5575.87     4714.79    440.02 o 
   4   4  -6     4765.85     5196.95    171.04 o 
   6   4  -6     1950.47     1726.57    176.43 o 
   8   4  -6      766.25      736.26     44.33 o 
 -11   5  -6      152.86      149.85     21.65 o 
  -9   5  -6      221.80      248.66     18.80 o 
  -7   5  -6      996.48     1082.64     42.05 o 
  -5   5  -6     1537.29     1541.68     88.47 o 
  -3   5  -6     1030.47     1009.98     23.14 o 
  -1   5  -6      427.09      344.34     23.36 o 
   1   5  -6      583.70      759.19     80.58 o 
   3   5  -6     1096.56     1030.68    195.00 o 
   5   5  -6      605.34      714.58     72.49 o 
   7   5  -6      686.98      633.82     35.94 o 
   9   5  -6       70.91       73.69     23.96 o 
 -10   6  -6      638.21      588.48     59.49 o 
  -8   6  -6     1316.83     1258.28     63.17 o 
  -6   6  -6     3336.71     3439.31    117.20 o 
  -4   6  -6     2508.06     2568.36    187.69 o 
  -2   6  -6     2475.26     2000.64     78.73 o 
   0   6  -6     1192.22     1259.30    149.17 o 
   2   6  -6     3487.00     4653.63     77.88 o 
   4   6  -6     5575.37     5241.32     81.47 o 
   6   6  -6     5979.25     5599.57     92.86 o 
   8   6  -6      559.83      509.81     35.94 o 
 -11   7  -6      329.11      289.35     48.53 o 
  -9   7  -6      152.70      166.70     16.85 o 
  -7   7  -6      467.63      490.80     29.33 o 
  -5   7  -6     2162.62     2133.07     74.75 o 
  -3   7  -6      240.36      201.07     17.14 o 
  -1   7  -6      901.16      811.86     32.35 o 
   1   7  -6      903.95      960.87    121.91 o 
   3   7  -6     1167.24     1097.51     36.54 o 
   5   7  -6     1119.58     1010.04     41.94 o 
   7   7  -6      413.20      406.77     32.35 o 
   9   7  -6      127.41      143.78     31.15 o 
 -10   8  -6      406.17      404.87     25.02 o 
  -8   8  -6     2134.01     1921.35    101.13 o 
  -6   8  -6      243.88      218.95     19.70 o 
  -4   8  -6      925.54      900.56     18.60 o 
  -2   8  -6     2897.04     2419.48     86.89 o 
   0   8  -6     1313.27     1105.38     88.84 o 
   2   8  -6     2580.53     2291.31    172.83 o 
   4   8  -6     3412.15     3478.24     69.49 o 
   6   8  -6       76.03       55.71     17.97 o 
   8   8  -6     1386.50     1286.82     56.31 o 
  -9   9  -6      101.66      116.55     15.44 o 
  -7   9  -6      465.71      436.81     31.37 o 
  -5   9  -6     3161.96     3035.09    140.46 o 
  -3   9  -6      397.01      273.13     10.13 o 
  -1   9  -6     1102.54     1090.60     36.35 o 
   1   9  -6      314.40      357.85     23.63 o 
   3   9  -6     2069.46     2419.67     60.51 o 
   5   9  -6      593.88      651.80     38.34 o 
   7   9  -6      373.39      337.88     31.15 o 
   9   9  -6       97.62      154.56     41.94 o 
 -10  10  -6      433.26      384.27     24.21 o 
  -8  10  -6      754.00      700.87     76.52 o 
  -6  10  -6      225.71      211.66     32.38 o 
  -4  10  -6      497.81      503.30     26.56 o 
  -2  10  -6      169.39      163.69      9.61 o 
   0  10  -6     1333.81     1083.05    139.29 o 
   2  10  -6      347.23      409.95     20.67 o 
   4  10  -6     1885.43     2003.91     58.71 o 
   6  10  -6     1274.70      993.27     42.53 o 
   8  10  -6      916.69      781.79     46.73 o 
  -9  11  -6      185.40      206.44     30.44 o 
  -7  11  -6     1157.88     1148.29    139.62 o 
  -5  11  -6      210.21      186.45     16.13 o 
  -3  11  -6     1085.10      836.67     67.83 o 
  -1  11  -6      657.65      521.03     41.70 o 
   1  11  -6     1196.49     1249.54    103.94 o 
   3  11  -6     1232.36     1104.26    127.60 o 
   5  11  -6       81.63       78.48     19.77 o 
   7  11  -6      407.27      375.62     33.55 o 
   9  11  -6      382.83      486.45     54.52 o 
  -8  12  -6        7.59       17.79     10.35 o 
  -6  12  -6      388.15      309.48     33.55 o 
  -4  12  -6       81.29       80.56      8.46 o 
  -2  12  -6      796.62      752.74     41.44 o 
   0  12  -6      601.15      551.88     66.80 o 
   2  12  -6     1360.97     1288.56     60.21 o 
   4  12  -6      328.07      303.13     26.36 o 
   6  12  -6      109.81       77.88     22.17 o 
   8  12  -6      317.95      258.80     34.75 o 
  -9  13  -6      397.17      398.69     94.35 o 
  -7  13  -6      709.58      585.24     58.02 o 
  -5  13  -6      295.57      246.56     12.49 o 
  -3  13  -6     1857.96     1556.90    174.08 o 
  -1  13  -6      521.16      417.37     19.17 o 
   1  13  -6     1591.56     1751.94    295.34 o 
   3  13  -6      254.51      301.15     15.95 o 
   5  13  -6     1048.08      918.98     44.33 o 
   7  13  -6      435.18      292.95     32.35 o 
   9  13  -6      389.97      520.60     64.70 o 
  -8  14  -6      138.43      143.13     18.23 o 
  -6  14  -6      210.98      158.53     16.29 o 
  -4  14  -6      108.64      106.19     10.44 o 
  -2  14  -6       59.96       60.94      9.52 o 
   0  14  -6       83.49       86.53     11.68 o 
   2  14  -6     1001.43     1116.38     86.87 o 
   4  14  -6      411.21      343.59     58.11 o 
   6  14  -6       79.28      112.03     25.76 o 
   8  14  -6       25.91       46.13     19.77 o 
  -7  15  -6      476.97      415.00    147.37 o 
  -5  15  -6      222.46      157.31     25.05 o 
  -3  15  -6       18.92       12.76      7.05 o 
  -1  15  -6     1096.96     1034.65     73.39 o 
   1  15  -6      860.27      706.13     87.17 o 
   3  15  -6      667.30      721.67     24.39 o 
   5  15  -6      705.35      760.23     46.13 o 
   7  15  -6      372.04      340.87     34.75 o 
  -8  16  -6        5.11       -6.59     25.76 o 
  -6  16  -6        8.40       18.57     11.41 o 
  -4  16  -6       74.67       54.32     10.80 o 
  -2  16  -6        1.18        1.38      7.62 o 
   0  16  -6      438.32      476.92     72.79 o 
   2  16  -6      125.51      142.58     23.96 o 
   4  16  -6        7.16       -0.60     16.18 o 
   6  16  -6       21.90       20.97     20.37 o 
   8  16  -6        5.94        8.39     23.96 o 
  -7  17  -6      130.53      166.54     35.35 o 
  -3  17  -6      605.66      598.48     31.75 o 
  -1  17  -6      121.79      165.35     22.76 o 
   1  17  -6       11.32       23.36     15.58 o 
   3  17  -6      720.52      740.46     39.54 o 
   5  17  -6      516.60      705.71     49.72 o 
   7  17  -6      111.17       89.26     29.95 o 
  -2  18  -6      103.06      104.24     19.17 o 
   0  18  -6      212.94      212.07     22.17 o 
   2  18  -6      185.19      195.90     23.96 o 
   4  18  -6       21.19       43.13     20.97 o 
   6  18  -6       59.97       89.26     27.56 o 
  -1  19  -6      287.78      315.11     28.16 o 
   1  19  -6      375.20      416.96     30.55 o 
   3  19  -6      834.99      996.26     48.53 o 
   5  19  -6      413.86      469.68     40.14 o 
   0  20  -6       31.83       52.12     22.17 o 
   2  20  -6        2.97       -7.19     14.38 o 
   4  20  -6        9.66        0.00     23.96 o 
   1  21  -6       28.21       35.35     18.57 o 
   3  21  -6      285.01      303.13     32.95 o 
   2  22  -6       13.35        6.59     19.77 o 
 -11   1  -5     1827.77     1920.08     78.22 o 
  -9   1  -5     1869.08     2077.01    119.22 o 
  -7   1  -5     3283.59     3604.38    417.86 o 
  -5   1  -5     1809.20     1701.05    108.73 o 
  -3   1  -5     9147.67     8775.40    378.02 o 
  -1   1  -5    18640.41    19940.73    458.29 o 
   1   1  -5     8063.87     7874.26   2276.79 o 
   3   1  -5     4509.20     4655.30     76.38 o 
   5   1  -5     2974.85     2797.59     33.86 o 
   7   1  -5     1823.01     1707.37     49.12 o 
 -10   2  -5      128.75      167.04     20.95 o 
  -8   2  -5      322.20      355.74     54.52 o 
  -6   2  -5       72.55       72.21     12.67 o 
  -4   2  -5      670.39      619.46     40.44 o 
  -2   2  -5      480.02      440.98     61.70 o 
   0   2  -5     7672.98     8529.86    493.64 o 
   2   2  -5      335.97      305.52     59.31 o 
   4   2  -5      103.21      129.18      9.52 o 
   6   2  -5      386.84      429.44     16.80 o 
 -11   3  -5      697.50      760.39     34.53 o 
  -9   3  -5     1813.58     1938.74    154.37 o 
  -7   3  -5     2359.43     2641.83     72.13 o 
  -5   3  -5     6174.09     6594.57     63.33 o 
  -3   3  -5     2633.11     2050.79     21.33 o 
  -1   3  -5    13454.57    12146.91   1396.45 o 
   1   3  -5    13453.90    13618.77   2452.02 o 
   3   3  -5     4154.23     4668.28    236.93 o 
   5   3  -5     2575.78     2287.06    592.49 o 
   7   3  -5     1527.80     1403.64     46.13 o 
 -10   4  -5       65.72       83.83     18.31 o 
  -8   4  -5      814.11      960.42     41.63 o 
  -6   4  -5      287.41      281.61     15.37 o 
  -4   4  -5     1832.54     1639.98     21.41 o 
  -2   4  -5      193.27      180.01      7.71 o 
   0   4  -5     9756.04    10078.88    803.66 o 
   2   4  -5      188.84      232.82     12.81 o 
   4   4  -5      247.22      192.91      9.86 o 
   6   4  -5      250.07      236.64     23.96 o 
   8   4  -5      856.95      886.03     43.73 o 
 -11   5  -5      187.70      225.14     23.88 o 
  -9   5  -5      649.26      675.30     25.11 o 
  -7   5  -5     4763.39     4967.43    166.36 o 
  -5   5  -5     3641.69     3653.16    140.78 o 
  -3   5  -5     7635.22     7190.36    146.09 o 
  -1   5  -5     7793.68     7309.10    121.31 o 
   1   5  -5     1730.65     1669.89     66.50 o 
   3   5  -5     6019.09     5851.60    712.30 o 
   5   5  -5     2094.55     2254.92     55.12 o 
   7   5  -5     1003.56      849.49     41.34 o 
 -10   6  -5      217.60      221.58     24.17 o 
  -8   6  -5       13.75       19.56     10.97 o 
  -6   6  -5     1589.19     1580.53    135.03 o 
  -4   6  -5     1952.10     1653.16     74.34 o 
  -2   6  -5     4858.63     4448.80    111.14 o 
   0   6  -5     1072.13     1155.71    247.72 o 
   2   6  -5     1946.30     2176.44     46.13 o 
   4   6  -5     1407.70     1350.92     40.14 o 
   6   6  -5     1025.74     1005.85     41.34 o 
   8   6  -5       93.61      120.41     34.75 o 
 -11   7  -5      306.20      333.23     26.42 o 
  -9   7  -5      732.55      821.44     68.32 o 
  -7   7  -5     1652.08     1581.67    148.85 o 
  -5   7  -5     3291.62     3182.49    300.95 o 
  -3   7  -5     3928.34     3588.55     50.53 o 
  -1   7  -5     3111.88     2971.95     43.47 o 
   1   7  -5    11547.60    14204.51     64.53 o 
   3   7  -5     4040.53     5236.53     88.06 o 
   5   7  -5     2907.17     2889.35     64.70 o 
   7   7  -5     1347.48     2134.51     88.06 o 
   9   7  -5      560.07      570.92     42.53 o 
 -10   8  -5      340.99      346.43     24.00 o 
  -8   8  -5      614.81      653.01     22.94 o 
  -6   8  -5     1547.61     1564.26    118.91 o 
  -4   8  -5      489.24      458.83     50.40 o 
  -2   8  -5     3787.62     3402.93     39.92 o 
   0   8  -5      536.91      504.42     42.36 o 
   2   8  -5     3785.11     3561.83     35.76 o 
   4   8  -5     1565.27     1387.46     42.53 o 
   6   8  -5     1579.60     1590.55     53.32 o 
   8   8  -5       60.49       50.92     21.57 o 
  -9   9  -5      838.43      902.45     39.59 o 
  -7   9  -5      280.81      258.41     35.77 o 
  -5   9  -5     1733.87     1576.28     65.69 o 
  -3   9  -5     4363.92     4001.55    116.15 o 
  -1   9  -5     1614.61     1570.32    236.77 o 
   1   9  -5     2085.02     2168.60    123.12 o 
   3   9  -5     1231.34     1195.54     78.78 o 
   5   9  -5     1138.57     1069.95     43.73 o 
   7   9  -5     1248.86     1992.53     83.27 o 
   9   9  -5     1035.24      878.25     50.92 o 
 -10  10  -5      263.99      288.42     57.21 o 
  -8  10  -5      324.87      346.04     46.40 o 
  -6  10  -5      290.56      268.47     13.74 o 
  -4  10  -5     1914.70     1686.93    155.45 o 
  -2  10  -5     1022.24      876.99     65.79 o 
   0  10  -5     4340.57     4800.12    375.39 o 
   2  10  -5     1677.95     1503.44     24.69 o 
   4  10  -5     3210.77     2304.05     47.93 o 
   6  10  -5      719.90      682.35     38.94 o 
   8  10  -5      197.33      226.45     34.75 o 
  -9  11  -5      462.46      484.14     66.20 o 
  -7  11  -5      263.44      221.93     20.26 o 
  -5  11  -5       50.25       39.47      7.05 o 
  -3  11  -5     1375.59     1232.26     42.65 o 
  -1  11  -5     2487.42     2386.45     54.16 o 
   1  11  -5     2003.82     2272.81    163.55 o 
   3  11  -5     2592.78     2809.87     39.12 o 
   5  11  -5     1077.15     1255.07     49.72 o 
   7  11  -5      318.15      479.86     58.71 o 
   9  11  -5      594.30      563.13     47.93 o 
 -10  12  -5      435.48      442.50     31.25 o 
  -8  12  -5      567.20      612.02     35.94 o 
  -6  12  -5      786.02      754.62     74.50 o 
  -4  12  -5       76.42       78.35      8.68 o 
  -2  12  -5     1818.25     1720.40     78.83 o 
   0  12  -5     2520.62     2264.53    397.79 o 
   2  12  -5     2590.76     2494.17    150.67 o 
   4  12  -5      183.18      176.03     16.47 o 
   6  12  -5      891.17      917.19     45.53 o 
   8  12  -5      737.27      758.43     48.53 o 
  -9  13  -5      228.22      218.91     24.01 o 
  -7  13  -5      254.26      215.96     17.72 o 
  -5  13  -5      284.11      236.30     31.69 o 
  -3  13  -5      858.50      816.56     17.90 o 
  -1  13  -5      963.85     1004.80    177.93 o 
   1  13  -5      807.12      825.59     21.87 o 
   3  13  -5      209.76      203.05     15.35 o 
   5  13  -5      228.65      321.70     35.94 o 
   7  13  -5      527.07     1130.46     89.26 o 
   9  13  -5      164.13      164.75     34.15 o 
  -8  14  -5      349.98      289.48     41.64 o 
  -6  14  -5      203.21      218.42     53.60 o 
  -4  14  -5      559.93      503.78     95.30 o 
  -2  14  -5     3358.24     3081.84    123.37 o 
   0  14  -5     1241.22     1243.97     27.80 o 
   2  14  -5     1270.29     1367.70     37.74 o 
   4  14  -5     1993.65     2155.66     41.20 o 
   6  14  -5     1032.71     1075.94     52.12 o 
   8  14  -5      760.58      686.54     52.12 o 
  -9  15  -5       58.52      110.23     31.75 o 
  -7  15  -5       19.95       10.78     19.47 o 
  -5  15  -5      226.84      227.78     19.09 o 
  -3  15  -5      190.39      180.39     14.84 o 
  -1  15  -5      402.41      382.79     16.50 o 
   1  15  -5      924.78     1011.90     25.99 o 
   3  15  -5      666.74      772.93     24.90 o 
   5  15  -5       63.39       63.47     12.91 o 
   7  15  -5       59.26      128.20     46.13 o 
   9  15  -5        1.78        0.60     27.56 o 
  -8  16  -5      371.63      331.19     22.82 o 
  -6  16  -5      317.22      292.10    105.44 o 
  -4  16  -5     1144.75      942.83    140.47 o 
  -2  16  -5      311.01      326.80     17.58 o 
   0  16  -5     1208.77     1234.69     50.92 o 
   2  16  -5      909.40      932.93     41.94 o 
   4  16  -5      985.82      963.03     74.88 o 
   6  16  -5      447.39      466.68     37.74 o 
   8  16  -5      188.30      198.29     40.14 o 
  -7  17  -5       24.95       18.45     12.09 o 
  -5  17  -5      158.10      120.69     16.47 o 
  -3  17  -5      112.68      133.20     35.35 o 
  -1  17  -5       59.40       70.11     11.64 o 
   1  17  -5        6.37        4.95      8.78 o 
   3  17  -5      106.68       91.93     13.38 o 
   5  17  -5       88.81       81.85     29.35 o 
   7  17  -5       38.25       38.94     28.16 o 
  -6  18  -5      441.43      448.88    102.14 o 
  -4  18  -5      652.40      568.52     32.35 o 
  -2  18  -5      744.28      789.54     94.06 o 
   0  18  -5      120.73      148.92     25.16 o 
   2  18  -5     1583.65     1736.21     40.74 o 
   4  18  -5      916.82     1036.81    100.05 o 
   6  18  -5      334.08      365.44     34.75 o 
  -5  19  -5       41.95       15.58     14.38 o 
  -3  19  -5       32.40       11.98     13.18 o 
  -1  19  -5      240.07      218.36     26.96 o 
   1  19  -5       21.80       27.74      9.72 o 
   3  19  -5       52.93       45.25     11.77 o 
   5  19  -5       22.36       23.23     12.67 o 
  -4  20  -5      558.96      488.85     30.55 o 
  -2  20  -5      242.16      264.79     25.76 o 
   0  20  -5      287.85      296.18     44.03 o 
   2  20  -5      612.59      672.02     35.05 o 
   4  20  -5      367.97      416.88     54.22 o 
   6  20  -5       91.05      179.72     55.12 o 
  -3  21  -5       13.14       17.97     13.78 o 
  -1  21  -5       65.13       46.13     16.18 o 
   1  21  -5      158.14      177.73     17.67 o 
   3  21  -5       74.10       70.92     15.25 o 
   5  21  -5       16.73       -2.40     19.17 o 
  -2  22  -5      129.76      137.79     21.57 o 
   0  22  -5      525.21      482.26     29.35 o 
   2  22  -5      151.80      177.35     19.19 o 
 -12   0  -4      173.96      199.49     47.93 o 
 -10   0  -4     3093.08     2841.42     86.27 o 
  -8   0  -4     2205.68     2526.31     74.29 o 
  -6   0  -4     3463.03     3312.89     66.50 o 
  -4   0  -4     5610.69     5622.93     73.09 o 
  -2   0  -4      357.57      428.34     17.37 o 
   0   0  -4    14998.54    20617.21    149.17 o 
   2   0  -4      357.38      313.32     16.77 o 
   4   0  -4     6864.05     5826.62     61.11 o 
   6   0  -4     1447.56     1273.04     34.75 o 
 -11   1  -4       76.30       94.03     29.64 o 
  -9   1  -4      336.27      404.92     45.23 o 
  -7   1  -4       59.48      102.46     15.78 o 
  -5   1  -4       29.05       31.05      9.52 o 
  -3   1  -4      748.26      794.75    113.82 o 
  -1   1  -4      563.20      509.74     12.07 o 
   1   1  -4       70.04       90.70     13.48 o 
   3   1  -4     1395.13     1443.22     97.65 o 
   5   1  -4      139.54      137.60     10.14 o 
 -12   2  -4      814.88      879.25     43.05 o 
 -10   2  -4      615.44      645.36     28.84 o 
  -8   2  -4     1333.54     1539.35    144.08 o 
  -6   2  -4     1885.60     1646.71    159.05 o 
  -4   2  -4     4726.10     4181.81    203.39 o 
  -2   2  -4     7904.24     6596.42   1023.52 o 
   0   2  -4     3448.76     3501.10     77.58 o 
   2   2  -4     2897.38     3131.21     30.18 o 
   4   2  -4     9031.90     8501.80    363.64 o 
   6   2  -4     1897.45     1646.26     41.34 o 
 -11   3  -4      332.93      396.07     28.31 o 
  -9   3  -4      243.19      304.21     25.87 o 
  -7   3  -4      200.39      223.00     15.79 o 
  -5   3  -4       25.74       32.25      7.48 o 
  -3   3  -4     3199.20     2969.10     71.89 o 
  -1   3  -4     3150.83     3142.93    224.65 o 
   1   3  -4     3353.03     3617.09    169.84 o 
   3   3  -4     1314.87     1103.18     27.86 o 
   5   3  -4      821.31      989.08     32.95 o 
   7   3  -4      249.05      252.21     24.56 o 
 -12   4  -4      483.57      492.51     41.03 o 
 -10   4  -4      509.15      643.57     64.99 o 
  -8   4  -4     2675.08     2979.12    129.18 o 
  -6   4  -4     4066.61     4244.19    217.80 o 
  -4   4  -4     1308.06     1155.68    106.17 o 
  -2   4  -4     1838.89     1529.15     42.15 o 
   0   4  -4     4276.42     4663.17    752.14 o 
   2   4  -4     6611.34     7313.82    126.70 o 
   4   4  -4     1687.59     1194.98    164.75 o 
   6   4  -4     1958.38     2935.47     76.68 o 
 -11   5  -4      123.78      154.93     23.35 o 
  -9   5  -4      292.89      294.64     20.86 o 
  -7   5  -4      764.37      841.02    107.58 o 
  -5   5  -4      344.59      337.19     46.76 o 
  -3   5  -4     3190.80     3155.17    129.16 o 
  -1   5  -4     1489.13     1161.67    146.47 o 
   1   5  -4      952.04     1324.56     38.34 o 
   3   5  -4     1147.33      986.99    138.09 o 
   5   5  -4       64.00       58.71     14.38 o 
   7   5  -4      576.72      543.96     33.55 o 
 -10   6  -4      334.48      410.55     27.72 o 
  -8   6  -4      211.02      323.29     29.60 o 
  -6   6  -4     2962.55     2753.78     87.16 o 
  -4   6  -4     4994.67     3878.40    170.43 o 
  -2   6  -4     7392.45     7700.67    275.81 o 
   0   6  -4      784.29      693.13     67.64 o 
   2   6  -4    12970.62    14687.31    132.40 o 
   4   6  -4     1611.66     1279.63     38.34 o 
   6   6  -4     2278.96     2371.74     62.30 o 
   8   6  -4     1226.89     1059.17     44.33 o 
 -11   7  -4      129.00      181.76     30.20 o 
  -9   7  -4      511.39      487.22     23.16 o 
  -7   7  -4      694.65      624.87     19.12 o 
  -5   7  -4      733.74      628.97     34.18 o 
  -3   7  -4     2282.45     2235.50     22.76 o 
  -1   7  -4     2226.80     1570.41    172.04 o 
   1   7  -4     2217.20     2210.18    182.67 o 
   3   7  -4     2332.57     1969.70    124.91 o 
   5   7  -4      874.69      758.43     34.15 o 
   7   7  -4        0.97       -6.89     13.78 o 
 -10   8  -4      190.92      247.01     21.00 o 
  -8   8  -4     1227.25     1153.76     33.59 o 
  -6   8  -4     4061.19     3629.52    454.61 o 
  -4   8  -4     2375.01     2202.89    305.44 o 
  -2   8  -4     5758.66     5854.20     37.25 o 
   0   8  -4     1503.37     1159.06    115.40 o 
   2   8  -4     8078.79     8318.87    700.62 o 
   4   8  -4     2125.05     1858.93     48.53 o 
   6   8  -4     1319.61     1132.85     43.13 o 
   8   8  -4      940.17      947.14     47.93 o 
 -11   9  -4       52.84       58.50     22.13 o 
  -9   9  -4      858.63      783.67     31.79 o 
  -7   9  -4      766.94      777.42     94.00 o 
  -5   9  -4     1762.35     1754.88    168.64 o 
  -3   9  -4     2616.29     2658.12     35.59 o 
  -1   9  -4     1776.24     1614.79    223.04 o 
   1   9  -4     2660.74     2801.88    176.43 o 
   3   9  -4     1799.90     1604.34     39.24 o 
   5   9  -4     2600.61     2544.88     61.11 o 
   7   9  -4      628.73      574.51     36.54 o 
 -10  10  -4      324.84      357.47     28.74 o 
  -8  10  -4      273.42      316.42     34.00 o 
  -4  10  -4     4702.17     3979.51    291.83 o 
  -2  10  -4     1195.04     1138.60     98.62 o 
   0  10  -4     5853.95     6599.02    485.13 o 
   2  10  -4     1336.88     1434.50     91.66 o 
   4  10  -4     2567.48     2722.64     94.95 o 
   6  10  -4     1615.58     1799.03     56.31 o 
   8  10  -4      965.41     1022.02     56.91 o 
  -9  11  -4      860.61      734.81     64.40 o 
  -7  11  -4      500.40      496.53     44.74 o 
  -5  11  -4      437.50      404.25     29.06 o 
  -3  11  -4     1167.91     1037.70     61.16 o 
  -1  11  -4     5946.74     5475.45    318.02 o 
   1  11  -4     2727.01     2469.44    207.13 o 
   3  11  -4     2689.17     2484.39     39.84 o 
   5  11  -4     1414.71     1167.00     45.53 o 
   7  11  -4     1212.91     1042.39     49.12 o 
 -10  12  -4      429.74      414.95     29.51 o 
  -8  12  -4      331.33      382.12     67.40 o 
  -6  12  -4      944.91      828.06     63.71 o 
  -4  12  -4      642.92      530.00     57.29 o 
  -2  12  -4      912.71      941.47     43.98 o 
   0  12  -4     3506.73     3406.33    264.34 o 
   2  12  -4      735.04      729.03     20.86 o 
   4  12  -4     2339.07     2545.14    127.90 o 
   6  12  -4     1568.05     1300.59     49.72 o 
   8  12  -4      680.81      526.59     46.73 o 
  -9  13  -4      225.07      242.62     26.96 o 
  -7  13  -4      346.04      408.17     89.56 o 
  -5  13  -4     2412.31     2165.17    132.33 o 
  -3  13  -4     2364.92     2673.09    118.61 o 
  -1  13  -4     3823.53     3395.81    310.17 o 
   1  13  -4     2363.17     2494.01     36.49 o 
   3  13  -4      384.89      373.61     52.42 o 
   5  13  -4     3415.54     3528.84    106.64 o 
   7  13  -4     1574.78     1432.99     58.11 o 
  -8  14  -4      236.86      254.26     53.62 o 
  -6  14  -4      480.00      385.59     41.94 o 
  -4  14  -4      126.63      119.44     19.96 o 
  -2  14  -4      609.92      584.57     32.02 o 
   0  14  -4      858.60     1052.53     28.57 o 
   2  14  -4     1328.91     1303.82     91.06 o 
   4  14  -4      345.13      387.35     25.16 o 
   6  14  -4      345.63      360.64     31.75 o 
   8  14  -4      216.92      227.65     41.94 o 
  -9  15  -4      214.30      206.13     73.39 o 
  -7  15  -4      473.92      450.64     87.76 o 
  -5  15  -4      424.27      379.29     79.38 o 
  -3  15  -4     1556.78     1502.34     75.79 o 
  -1  15  -4     2554.81     2922.25    197.99 o 
   1  15  -4     3551.26     3915.23    582.30 o 
   3  15  -4     1444.87     1599.81     56.61 o 
   5  15  -4      794.16      667.94     25.47 o 
   7  15  -4      994.40      921.98     49.72 o 
  -8  16  -4      106.19      111.67     53.02 o 
  -6  16  -4      168.15      167.70     46.13 o 
  -4  16  -4      347.44      309.52     70.39 o 
  -2  16  -4        5.44       23.46      8.99 o 
   0  16  -4      391.65      397.35     18.62 o 
   2  16  -4      840.16      816.52     81.47 o 
   4  16  -4      177.81      189.56     18.13 o 
   6  16  -4       33.68       59.91     25.76 o 
   8  16  -4      312.12      322.30     38.34 o 
  -7  17  -4      181.53      179.78     34.75 o 
  -5  17  -4      987.45     1063.56    143.18 o 
  -3  17  -4     1909.36     1618.11     46.13 o 
  -1  17  -4     1098.68     1198.92     28.53 o 
   1  17  -4      548.56      480.61     24.86 o 
   3  17  -4     1304.43     1413.76     72.79 o 
   5  17  -4      401.26      482.06     39.24 o 
   7  17  -4      712.68      726.08     47.93 o 
  -6  18  -4       37.24       29.39     11.30 o 
  -4  18  -4       98.38       82.07     17.37 o 
  -2  18  -4      134.16      119.22     17.97 o 
   0  18  -4      150.59      156.99     20.97 o 
   2  18  -4       12.07       10.40      9.29 o 
   4  18  -4       82.98       89.44     15.35 o 
   6  18  -4      133.25      151.21     49.42 o 
   8  18  -4        0.99      -11.38     23.36 o 
  -7  19  -4       15.33       26.96     23.36 o 
  -5  19  -4      371.01      324.10     27.56 o 
  -3  19  -4      933.20      815.94     35.35 o 
  -1  19  -4      819.35      932.76     39.54 o 
   1  19  -4     1201.59     1223.79     52.42 o 
   3  19  -4     1111.94     1332.30     37.47 o 
   5  19  -4      308.86      358.29     54.82 o 
   7  19  -4       88.44      113.82     32.35 o 
  -6  20  -4       30.51       19.77     14.38 o 
  -4  20  -4       43.02       53.32     16.77 o 
  -2  20  -4      345.43      298.94     23.96 o 
   0  20  -4       87.73      101.24     17.97 o 
   2  20  -4      232.93      258.27     17.98 o 
   4  20  -4       19.59       16.73     12.36 o 
   6  20  -4       60.75       71.61     17.91 o 
  -5  21  -4      280.99      231.24     24.56 o 
  -3  21  -4      621.12      539.17     30.55 o 
  -1  21  -4      347.79      361.24     29.95 o 
   1  21  -4      100.66      121.61     20.37 o 
   3  21  -4      456.02      580.19     28.59 o 
   5  21  -4      237.21      347.27    118.02 o 
  -2  22  -4       93.35      103.04     20.37 o 
   0  22  -4       16.80        2.40     11.98 o 
   2  22  -4      210.85      248.62     25.76 o 
   4  22  -4       44.71       67.28     16.50 o 
  -1  23  -4      392.82      319.91     26.36 o 
   1  23  -4      287.60      265.99     25.76 o 
 -11   1  -3      519.22      570.84     53.62 o 
  -9   1  -3     1380.14     1521.91     53.02 o 
  -7   1  -3     1785.76     2264.87    128.80 o 
  -5   1  -3     9093.67    12269.74    132.40 o 
  -3   1  -3     1972.16     1824.19     32.35 o 
  -1   1  -3     6616.39     5726.46    683.85 o 
   1   1  -3     6741.13     8082.65   1685.20 o 
   3   1  -3     1387.17     1387.41     66.20 o 
   5   1  -3     7798.29     8375.09     88.06 o 
 -12   2  -3      386.98      431.45     34.36 o 
 -10   2  -3      329.97      353.63     23.12 o 
  -8   2  -3       18.79       50.95     17.58 o 
  -6   2  -3      222.39      247.35     29.65 o 
  -4   2  -3     3463.70     3937.73     58.71 o 
  -2   2  -3      670.31      585.83     38.34 o 
   0   2  -3      255.50      206.07     32.65 o 
   2   2  -3     3180.66     3320.79    348.36 o 
   4   2  -3     2330.51     1903.18    172.53 o 
   6   2  -3      693.06      624.24     26.96 o 
 -11   3  -3      530.46      638.07     32.72 o 
  -9   3  -3     2255.09     2683.30     48.42 o 
  -7   3  -3      773.06     1044.65     38.94 o 
  -5   3  -3     2284.71     2497.12    143.14 o 
  -3   3  -3     4813.87     5395.13    256.67 o 
  -1   3  -3     5595.19     5276.07     54.52 o 
   1   3  -3     3123.22     3773.58     37.14 o 
   3   3  -3     6703.35     4391.69     57.51 o 
   5   3  -3     4895.96     7674.17    104.84 o 
 -12   4  -3      334.12      368.08     31.43 o 
 -10   4  -3      114.06      154.48     28.22 o 
  -8   4  -3      497.35      587.38     23.48 o 
  -6   4  -3     1252.99     1244.55     32.98 o 
  -4   4  -3      875.72      889.07     35.15 o 
  -2   4  -3     1457.85     1422.90     47.75 o 
   0   4  -3     1862.09     1257.34     46.43 o 
   2   4  -3     8957.57     8180.27    902.51 o 
   4   4  -3     1056.88     1077.74     31.15 o 
   6   4  -3      297.87      295.34     23.96 o 
 -11   5  -3      755.43      859.73     58.30 o 
  -9   5  -3      125.48      170.76     21.07 o 
  -7   5  -3     2252.50     2331.77    212.33 o 
  -5   5  -3      963.25     1149.61     93.33 o 
  -3   5  -3    14645.67    14713.25   1062.12 o 
  -1   5  -3     2687.44     2275.46    134.61 o 
   1   5  -3     5285.22     4914.62    433.59 o 
   3   5  -3     6584.56     6730.03     73.69 o 
   5   5  -3     2432.16     2145.89     45.53 o 
   7   5  -3      796.26      666.77     31.75 o 
 -12   6  -3       11.49       16.77     43.13 o 
 -10   6  -3      251.46      397.35     25.80 o 
  -8   6  -3      426.07      705.22     59.47 o 
  -6   6  -3      760.98      964.05     22.11 o 
  -4   6  -3     1242.66     1177.92     72.61 o 
  -2   6  -3     1799.47     2018.99    104.61 o 
   0   6  -3      888.84      802.08     53.07 o 
   2   6  -3     3938.84     4282.98    205.48 o 
   4   6  -3     1561.33     1568.38     41.94 o 
   6   6  -3      368.66      354.05     25.76 o 
 -11   7  -3      760.87      901.46     44.81 o 
  -9   7  -3      310.90      340.94     20.49 o 
  -7   7  -3      709.82      641.29     31.28 o 
  -5   7  -3     2031.28     2139.29     79.92 o 
  -3   7  -3     4683.38     4502.38    416.20 o 
  -1   7  -3     3585.54     3575.09    139.56 o 
   1   7  -3     5577.83     5366.27     49.72 o 
   3   7  -3     6846.44     5592.83    380.11 o 
   5   7  -3     2305.72     2053.03     48.53 o 
   7   7  -3      682.48      698.52     36.54 o 
 -10   8  -3      395.34      412.97     42.53 o 
  -8   8  -3     1679.92     1651.12     65.25 o 
  -6   8  -3      826.90      760.26     19.21 o 
  -4   8  -3      202.55      192.90     16.18 o 
  -2   8  -3     6852.91     6387.35     39.18 o 
   0   8  -3     2051.45     1878.76    365.44 o 
   2   8  -3     1644.96     1666.70     55.41 o 
   4   8  -3     5768.97     9539.21   3628.01 o 
   6   8  -3      222.16      255.81     26.96 o 
 -11   9  -3      416.74      354.23     57.81 o 
  -9   9  -3      196.93      173.21     50.32 o 
  -7   9  -3      439.41      510.21     18.60 o 
  -5   9  -3     5026.31     4752.47    451.43 o 
  -3   9  -3     1340.45     1242.62     33.29 o 
  -1   9  -3     6369.37     5335.65    210.47 o 
   1   9  -3     2514.93     2264.46     95.61 o 
   3   9  -3     1384.55     1162.19    224.95 o 
   5   9  -3      900.51      934.56     38.34 o 
   7   9  -3     1184.50     1452.16     68.29 o 
 -10  10  -3      412.47      467.39     44.03 o 
  -8  10  -3      546.56      493.72     42.53 o 
  -6  10  -3     2160.21     2342.34    343.39 o 
  -4  10  -3     1585.70     1629.21    147.63 o 
  -2  10  -3      265.22      223.70     20.11 o 
   0  10  -3     3219.27     2746.37    117.01 o 
   2  10  -3      632.04      636.31     17.12 o 
   4  10  -3     3817.31     3960.48    248.62 o 
   6  10  -3     5129.61     4866.90     91.06 o 
   8  10  -3     1057.65      918.38     47.93 o 
 -11  11  -3      335.81      481.66     67.70 o 
  -9  11  -3      306.94      323.53     47.93 o 
  -7  11  -3      862.19      822.28     78.17 o 
  -5  11  -3      656.35      820.08     46.30 o 
  -3  11  -3      987.94      811.59     46.14 o 
  -1  11  -3     2980.45     3063.11     76.26 o 
   1  11  -3     1083.22     1026.16     59.49 o 
   3  11  -3      723.57      733.76     21.83 o 
   5  11  -3     2391.05     2263.98    177.63 o 
   7  11  -3      992.72     1013.04     50.32 o 
 -10  12  -3      358.57      320.33     50.62 o 
  -8  12  -3     1311.32     1281.67    106.94 o 
  -6  12  -3     1302.47     1424.54     72.03 o 
  -4  12  -3     3042.26     2790.83    198.45 o 
  -2  12  -3     1734.61     1730.26    148.01 o 
   0  12  -3     5346.66     5406.21    266.93 o 
   2  12  -3     1639.81     1571.04     47.63 o 
   4  12  -3      810.17      988.53     49.12 o 
   6  12  -3     2226.38     2350.18     66.50 o 
   8  12  -3     1213.24     1134.65     53.92 o 
  -9  13  -3      316.79      274.11     25.19 o 
  -7  13  -3      507.48      572.48     89.86 o 
  -5  13  -3     1199.90     1092.81     94.63 o 
  -3  13  -3      554.08      636.38     58.36 o 
  -1  13  -3     1333.57     1246.66     36.86 o 
   1  13  -3      633.37      741.12     70.99 o 
   3  13  -3     1378.85     1485.08    156.96 o 
   5  13  -3       36.73       31.88     10.65 o 
   7  13  -3      962.46     1090.92     56.91 o 
 -10  14  -3       94.06      138.39     41.34 o 
  -8  14  -3      851.28      812.44    186.01 o 
  -6  14  -3      898.03      959.59    200.69 o 
  -4  14  -3     1151.16     1085.83     23.65 o 
  -2  14  -3     1518.98     1641.69     27.87 o 
   0  14  -3     1976.10     2046.60    217.76 o 
   2  14  -3     1928.24     1890.87     33.43 o 
   4  14  -3      882.19      996.39     44.33 o 
   6  14  -3     3580.59     3306.30     81.47 o 
   8  14  -3      907.31      838.11     50.92 o 
  -9  15  -3       71.17       66.14     16.33 o 
  -7  15  -3      410.17      378.97     78.18 o 
  -5  15  -3      317.77      256.60     50.32 o 
  -3  15  -3        4.44       -0.37      5.82 o 
  -1  15  -3      351.19      344.87     41.61 o 
   1  15  -3      564.77      597.21     20.12 o 
   3  15  -3      250.06      244.49     17.48 o 
   5  15  -3       15.36       10.88     10.49 o 
   7  15  -3      684.03      876.45     60.51 o 
  -8  16  -3      486.83      465.23     92.26 o 
  -6  16  -3      407.89      363.91     57.51 o 
  -4  16  -3      885.79      842.36     70.39 o 
  -2  16  -3     2199.74     2291.82     78.59 o 
   0  16  -3     2054.23     2661.55    137.19 o 
   2  16  -3     1022.54     1179.79     29.19 o 
   4  16  -3      451.83      527.83     23.72 o 
   6  16  -3     1038.58     1089.47     35.32 o 
   8  16  -3      146.50      186.91     35.94 o 
  -7  17  -3      354.32      274.88     56.01 o 
  -5  17  -3       78.28       82.12     15.18 o 
  -3  17  -3      355.95      382.15     19.27 o 
  -1  17  -3      156.40      230.39     41.34 o 
   1  17  -3     1243.27     1304.21     29.84 o 
   3  17  -3      223.16      259.66     46.13 o 
   5  17  -3       65.56       82.84     16.21 o 
   7  17  -3        4.10      -11.98     23.96 o 
  -8  18  -3       54.09       80.88     38.34 o 
  -6  18  -3      448.62      351.33     42.23 o 
  -4  18  -3      780.26      687.80     55.12 o 
  -2  18  -3     1089.73     1019.03     37.74 o 
   0  18  -3      202.10      183.61     15.00 o 
   2  18  -3      648.17      697.13     31.15 o 
   4  18  -3     1319.01     1518.08     39.17 o 
   6  18  -3      334.65      372.62     24.35 o 
  -7  19  -3       35.02       15.73     15.28 o 
  -5  19  -3        3.77        6.68     10.06 o 
  -3  19  -3      240.27      198.29     22.76 o 
  -1  19  -3       93.02      130.00     22.76 o 
   1  19  -3       23.13       33.02     13.18 o 
   3  19  -3        7.69        5.53     10.65 o 
   5  19  -3       36.89       45.85     29.65 o 
   7  19  -3        8.32       -9.88     19.77 o 
  -6  20  -3      251.61      134.19     18.57 o 
  -4  20  -3      567.69      490.04     30.55 o 
  -2  20  -3      272.63      262.99     23.36 o 
   0  20  -3      482.37      442.72     28.16 o 
   2  20  -3      259.66      293.60     40.44 o 
   4  20  -3      409.66      513.09     25.63 o 
   6  20  -3       83.02      105.42     18.69 o 
  -5  21  -3       18.11       32.95     16.18 o 
  -3  21  -3       16.47       -0.60     10.78 o 
  -1  21  -3      198.39      229.45     27.56 o 
   1  21  -3      225.80      236.04     25.16 o 
   3  21  -3        6.69       14.58     11.41 o 
   5  21  -3        5.45        5.84     14.38 o 
  -4  22  -3      355.95      302.53     26.36 o 
  -2  22  -3      161.90      202.49     25.16 o 
   0  22  -3       28.96       32.35     15.58 o 
   2  22  -3      140.16      162.95     22.17 o 
   4  22  -3      330.59      532.86    168.64 o 
  -1  23  -3       75.32      103.04     20.97 o 
   1  23  -3       97.85      128.20     21.57 o 
   3  23  -3        9.10        8.39     17.97 o 
 -12   0  -2      428.57      579.31     59.91 o 
 -10   0  -2     1323.20     1406.63     67.10 o 
  -8   0  -2     3720.98     5466.57    106.04 o 
  -6   0  -2     4360.26     6505.37     92.86 o 
  -4   0  -2     2952.97     3262.57     52.12 o 
   0   0  -2     9939.98    10784.57     82.07 o 
   2   0  -2      658.51      676.36     15.58 o 
   4   0  -2      582.77      607.46     17.97 o 
 -11   1  -2      331.64      356.08     28.75 o 
  -9   1  -2      207.65      304.74     28.11 o 
  -7   1  -2       38.90       73.67     15.03 o 
  -5   1  -2      262.88      307.66     14.38 o 
  -3   1  -2     1937.71     2013.99     84.17 o 
  -1   1  -2    23869.35    22423.43    147.97 o 
   1   1  -2    29194.14    30721.70   8334.05 o 
   3   1  -2     1914.27     1724.60     18.34 o 
 -12   2  -2      333.09      440.04     33.75 o 
 -10   2  -2      222.88      254.29     23.39 o 
  -8   2  -2     1805.51     2400.99    150.67 o 
  -6   2  -2     3253.03     5361.57    748.85 o 
  -4   2  -2     3912.50     4641.71    303.13 o 
  -2   2  -2     7233.88     6631.54    275.26 o 
   0   2  -2       33.45       42.78      6.89 o 
   2   2  -2     6438.37     5747.56    767.42 o 
   4   2  -2     2647.89     2328.61     37.14 o 
 -11   3  -2       15.60       26.51     39.15 o 
  -9   3  -2      211.79      311.50     29.80 o 
  -7   3  -2      169.28      241.40     16.86 o 
  -5   3  -2     4224.63     4437.29    256.02 o 
  -3   3  -2      443.01      525.81     10.69 o 
  -1   3  -2     7469.53     7618.73     43.90 o 
   1   3  -2    32098.65    32096.72    207.88 o 
   3   3  -2       66.93       65.90      8.99 o 
   5   3  -2     1428.47     1335.94     34.15 o 
 -12   4  -2      547.90      492.35     41.34 o 
 -10   4  -2     1526.20     2092.22    163.74 o 
  -8   4  -2     1699.36     1909.78    163.07 o 
  -6   4  -2     2394.99     3094.60     47.64 o 
  -4   4  -2     4177.69     4695.85    365.79 o 
  -2   4  -2     9342.95     8729.16    603.51 o 
   0   4  -2      493.74      419.00    113.52 o 
   2   4  -2     5837.36     5143.45    240.83 o 
   4   4  -2     5097.33     4620.68     58.11 o 
 -11   5  -2       84.55      132.15     21.74 o 
  -9   5  -2      427.84      525.63     64.30 o 
  -7   5  -2      129.02      188.74     39.97 o 
  -5   5  -2      475.86      652.58     30.69 o 
  -3   5  -2     4671.86     6254.65    330.91 o 
  -1   5  -2     2305.37     2230.94     80.20 o 
   1   5  -2     4628.10     5164.60     83.27 o 
   3   5  -2    19566.46    20871.22    154.56 o 
   5   5  -2      395.55      379.81     22.76 o 
 -12   6  -2      532.07      522.99     43.43 o 
 -10   6  -2     1414.18     1540.96    133.89 o 
  -8   6  -2      687.17      823.98     25.03 o 
  -6   6  -2     2077.90     2744.93    247.24 o 
  -4   6  -2     5506.93     6384.32    611.26 o 
  -2   6  -2     6871.57     7617.06    110.66 o 
   0   6  -2     1047.21     1204.84    364.89 o 
   2   6  -2      476.93      485.61     40.14 o 
   4   6  -2    16842.95    16614.79    138.39 o 
   6   6  -2     3555.85     3270.36     64.70 o 
 -11   7  -2      351.47      464.88     36.67 o 
  -9   7  -2       85.35      156.35     17.05 o 
  -7   7  -2     1245.40     1241.76    129.03 o 
  -5   7  -2     2093.69     2077.56    119.03 o 
  -3   7  -2     5340.46     6163.88    656.73 o 
  -1   7  -2     2302.53     2111.22    198.52 o 
   1   7  -2      514.07      514.44     53.70 o 
   3   7  -2     8960.19     9491.37     65.27 o 
   5   7  -2     2037.71     1743.91     44.93 o 
 -10   8  -2      934.95      966.00    112.03 o 
  -8   8  -2     2033.64     2094.23    120.62 o 
  -6   8  -2     1369.82     1413.07     95.14 o 
  -4   8  -2     6780.17     6700.44    642.99 o 
  -2   8  -2     1535.09     1502.60     54.90 o 
   0   8  -2     2138.81     1854.18     93.56 o 
   2   8  -2     2398.58     2399.24    164.45 o 
   4   8  -2     5944.87     6239.87    113.82 o 
   6   8  -2      718.70      930.96     50.32 o 
 -11   9  -2      182.95      216.75     59.91 o 
  -9   9  -2      472.86      391.98     41.94 o 
  -7   9  -2     1237.59     1121.77     37.49 o 
  -5   9  -2     1393.41     1803.61    233.08 o 
  -3   9  -2      998.45     1168.66     63.65 o 
  -1   9  -2      645.81      617.16     25.44 o 
   1   9  -2     1415.20     1328.02     78.18 o 
   3   9  -2     3554.02     3537.75    219.56 o 
   5   9  -2     4479.12     5034.04     85.67 o 
   7   9  -2      733.87      805.16     40.14 o 
 -10  10  -2      184.74      206.93     26.34 o 
  -8  10  -2      948.38      895.70    149.47 o 
  -6  10  -2     2331.89     2183.76     82.49 o 
  -4  10  -2     4609.50     4365.41    278.58 o 
  -2  10  -2      947.91     1027.47    102.81 o 
   0  10  -2     2773.42     3149.84     45.83 o 
   2  10  -2     1335.45     1207.00     69.79 o 
   4  10  -2     3571.06     3900.95    152.46 o 
   6  10  -2     1053.33     1573.17     62.30 o 
 -11  11  -2       97.78       95.76     23.26 o 
  -9  11  -2      601.99      673.35    109.93 o 
  -7  11  -2     2311.51     2340.08    268.69 o 
  -5  11  -2     1719.13     1746.41    102.91 o 
  -3  11  -2     1088.73     1134.05    126.09 o 
  -1  11  -2     2469.14     2241.71    264.34 o 
   1  11  -2     1477.56     1423.03    134.79 o 
   3  11  -2     1291.86     1486.91     50.62 o 
   5  11  -2      695.82     1004.57     66.80 o 
   7  11  -2     2154.05     1676.81     54.52 o 
 -10  12  -2      114.86      108.52     27.26 o 
  -8  12  -2      728.73      780.78     30.93 o 
  -6  12  -2     3515.30     3714.02    639.21 o 
  -4  12  -2      913.81      847.53     76.63 o 
  -2  12  -2     1118.43     1001.13     85.87 o 
   0  12  -2     1481.96     1688.97     41.04 o 
   2  12  -2      882.87      796.84     64.70 o 
   4  12  -2      403.27      464.77     20.12 o 
   6  12  -2      424.85      549.35     35.94 o 
  -9  13  -2      522.55      511.10     70.39 o 
  -7  13  -2     2661.63     2704.93    139.58 o 
  -5  13  -2      939.50      998.65    131.50 o 
  -3  13  -2      822.64      688.42     40.08 o 
  -1  13  -2     1440.88     1549.13     87.51 o 
   1  13  -2     2581.31     2451.01     65.90 o 
   3  13  -2      446.06      415.12     18.87 o 
   5  13  -2     2075.82     2102.56    114.42 o 
   7  13  -2     1265.01      999.26     44.93 o 
 -10  14  -2       82.89      104.26     23.22 o 
  -8  14  -2      233.25      245.58     22.61 o 
  -6  14  -2     1520.23     1440.22    287.56 o 
  -4  14  -2      566.94      557.01     43.43 o 
  -2  14  -2     1162.41     1143.37     86.90 o 
   0  14  -2     1273.66     1691.81     33.39 o 
   2  14  -2      403.81      426.23     18.42 o 
   4  14  -2      532.09      525.85     45.23 o 
   6  14  -2      388.12      500.77     24.56 o 
  -9  15  -2      546.01      502.07    121.91 o 
  -7  15  -2     1604.23     1294.97     95.55 o 
  -5  15  -2      334.18      353.86     77.88 o 
  -3  15  -2     1365.15     1282.91     53.92 o 
  -1  15  -2     2471.98     2482.61    115.64 o 
   1  15  -2      777.68      861.45     23.06 o 
   3  15  -2     1120.31     1236.58     50.92 o 
   5  15  -2      928.98      929.19    105.44 o 
   7  15  -2      215.28      228.85     26.36 o 
  -8  16  -2       98.25       91.91     17.38 o 
  -6  16  -2      427.57      427.85     95.25 o 
  -4  16  -2      352.77      300.28     16.88 o 
  -2  16  -2       55.74      107.95     12.20 o 
   0  16  -2       51.38       60.16     10.65 o 
   2  16  -2      598.66      623.14     33.25 o 
   4  16  -2      207.37      303.59     18.76 o 
   6  16  -2      672.60      778.97    161.45 o 
  -7  17  -2      470.21      400.54     82.97 o 
  -5  17  -2     1313.85     1334.06    287.56 o 
  -3  17  -2      493.14      492.92     34.15 o 
  -1  17  -2     1069.52      989.08     35.35 o 
   1  17  -2      952.83     1036.85    125.51 o 
   3  17  -2      671.37      677.77     25.99 o 
   5  17  -2      956.84      957.09     31.56 o 
   7  17  -2      443.95      435.53     37.74 o 
  -8  18  -2       12.84       16.76     14.60 o 
  -6  18  -2       38.16       40.68     12.48 o 
  -4  18  -2      394.13      354.36     19.27 o 
  -2  18  -2       71.25      133.59     20.97 o 
   0  18  -2      314.84      361.24     29.35 o 
   2  18  -2      455.82      449.81     42.83 o 
   4  18  -2       30.00       83.55     37.74 o 
   6  18  -2        8.30        7.50     13.45 o 
  -7  19  -2      171.34      147.40     17.60 o 
  -5  19  -2      500.52      446.20     34.15 o 
  -3  19  -2      345.01      355.85     27.56 o 
  -1  19  -2      642.34      815.34     40.14 o 
   1  19  -2      856.37      915.99     39.54 o 
   3  19  -2      299.34      345.38     35.94 o 
   5  19  -2      529.84      595.39     28.80 o 
  -6  20  -2       22.00        9.40     10.41 o 
  -4  20  -2       40.44       59.31     17.97 o 
  -2  20  -2      141.63      189.91     23.96 o 
   0  20  -2        5.80       -4.79     13.18 o 
   2  20  -2       52.62       70.09     18.57 o 
   4  20  -2      186.57      197.61     19.90 o 
   6  20  -2        1.52       16.09     13.67 o 
  -5  21  -2      284.73      258.80     28.16 o 
  -3  21  -2      757.90      696.13     35.94 o 
  -1  21  -2      190.29      202.49     25.76 o 
   1  21  -2      155.69      215.67     24.56 o 
   3  21  -2      563.66      691.33     40.74 o 
   5  21  -2      366.34      467.74     82.67 o 
  -4  22  -2       71.55       45.53     17.37 o 
  -2  22  -2      145.85      150.97     23.96 o 
   0  22  -2       27.20       68.29     16.18 o 
   2  22  -2       59.60       94.06     20.97 o 
   4  22  -2       54.86       42.53     19.17 o 
  -3  23  -2      242.73      218.06     24.56 o 
  -1  23  -2       67.97       70.69     20.97 o 
   1  23  -2      137.65      173.13     25.76 o 
   3  23  -2      278.74      282.17     29.35 o 
   0  24  -2       15.87       -4.79     13.78 o 
 -11   1  -1      590.97      809.70     37.78 o 
  -9   1  -1     2822.17     3597.02    164.15 o 
  -7   1  -1     8356.00    11730.17    797.07 o 
  -5   1  -1     4813.31     4534.46    235.14 o 
  -3   1  -1     2807.78     3253.46     73.69 o 
  -1   1  -1    37487.66    42506.17   5063.10 o 
   1   1  -1    33883.96    20340.54   4811.48 o 
   3   1  -1     5090.24     3540.54     37.74 o 
 -12   2  -1      248.44      298.71     30.47 o 
 -10   2  -1       59.30       79.22     17.49 o 
  -8   2  -1      515.01      641.91     33.25 o 
  -6   2  -1     1868.69     2523.64    209.08 o 
  -4   2  -1     2265.40     2319.33     39.24 o 
  -2   2  -1     7482.73     7337.65    187.76 o 
   0   2  -1      902.51     1050.18     17.97 o 
   2   2  -1     1588.19     1646.86     23.36 o 
 -11   3  -1     1251.46     1276.17     50.16 o 
  -9   3  -1     2306.93     2837.55     46.95 o 
  -7   3  -1     4265.05     5288.39     70.82 o 
  -5   3  -1     5467.79     7510.28    118.27 o 
  -3   3  -1     2840.39     3473.43    127.09 o 
  -1   3  -1    22277.44    13591.16   7830.47 o 
   1   3  -1    27049.16    22820.02    149.77 o 
   3   3  -1     1283.03      956.13     21.57 o 
 -12   4  -1      243.79      281.74     35.41 o 
 -10   4  -1     1015.45     1267.11     54.49 o 
  -8   4  -1      124.30      158.30     17.19 o 
  -6   4  -1     1213.15     1344.14     34.27 o 
  -4   4  -1     1521.52     1662.20    155.83 o 
  -2   4  -1    18145.00    22643.21    106.45 o 
   0   4  -1     4297.70     5981.18     59.31 o 
   2   4  -1    51941.05    50197.50    299.24 o 
   4   4  -1       89.68      253.41     22.17 o 
 -11   5  -1     1476.57     1878.53    282.76 o 
  -9   5  -1     3605.31     3616.23    155.28 o 
  -7   5  -1     1821.93     2322.31    106.12 o 
  -5   5  -1     4684.09     5996.20    371.23 o 
  -3   5  -1    26509.08    31111.74   1289.31 o 
  -1   5  -1     3129.45     3870.51    180.92 o 
   1   5  -1     4382.44     3686.36    309.12 o 
   3   5  -1    36721.53    34587.56   2081.19 o 
   5   5  -1     6477.25     5841.00     73.69 o 
 -12   6  -1      227.10      206.90     50.62 o 
 -10   6  -1      602.02      721.13     37.70 o 
  -8   6  -1      116.35      146.40     16.11 o 
  -6   6  -1     1378.66     1343.13     46.74 o 
  -4   6  -1    11997.19    12653.14    167.20 o 
  -2   6  -1     1555.40     2986.21    270.50 o 
   0   6  -1     3897.34     4370.37     75.78 o 
   2   6  -1     6348.30     6398.73     66.50 o 
   4   6  -1     2681.61     2979.21     48.53 o 
 -11   7  -1     1379.30     1390.92     51.43 o 
  -9   7  -1     2533.39     2928.75    353.75 o 
  -7   7  -1      859.77      832.43     67.99 o 
  -5   7  -1     4260.57     4882.21    563.06 o 
  -3   7  -1     7743.96    10462.28    229.03 o 
  -1   7  -1      754.03      754.00    172.83 o 
   1   7  -1      794.75      769.36     14.81 o 
   3   7  -1    21226.64    22218.72    382.81 o 
   5   7  -1     5410.94     4831.55     70.69 o 
 -10   8  -1      213.81      274.04     28.26 o 
  -8   8  -1      538.75      537.57     27.88 o 
  -6   8  -1      433.08      484.52     15.72 o 
  -4   8  -1     7527.03     8284.67     91.37 o 
  -2   8  -1     2711.54     2557.77    316.31 o 
   0   8  -1     1258.10     1148.96     29.65 o 
   2   8  -1     4295.15     4032.26     84.47 o 
   4   8  -1     9718.97     9881.84    124.61 o 
 -11   9  -1      415.88      419.07     49.12 o 
  -9   9  -1     1088.64     1058.45    149.17 o 
  -7   9  -1     3007.72     2845.70    328.18 o 
  -5   9  -1     2812.34     3365.86    224.57 o 
  -3   9  -1     2387.68     3626.17    568.90 o 
  -1   9  -1     1830.46     2291.61     28.76 o 
   1   9  -1     2797.99     2998.80     43.73 o 
   3   9  -1     7580.44     7902.63    147.67 o 
   5   9  -1     5426.63    10326.60   2544.28 o 
 -10  10  -1      202.30      244.33     31.45 o 
  -8  10  -1      829.23      860.47     99.15 o 
  -6  10  -1     1356.50     1379.56    179.30 o 
  -4  10  -1     3187.18     3261.78    299.45 o 
  -2  10  -1     6119.98     5467.26     59.01 o 
   0  10  -1     1705.55     1834.48     32.05 o 
   2  10  -1      322.85      830.14    119.82 o 
   4  10  -1     1296.79     1432.11     29.64 o 
   6  10  -1     1735.56     1652.25     51.52 o 
 -11  11  -1       85.02       95.02     23.57 o 
  -9  11  -1      771.80      713.85     37.44 o 
  -7  11  -1     1679.81     1597.64    259.40 o 
  -5  11  -1      964.63     1054.13     28.18 o 
  -3  11  -1     1217.04     1285.49     32.59 o 
  -1  11  -1      924.80     2236.95     37.74 o 
   1  11  -1     7408.14     7985.87    448.41 o 
   3  11  -1      844.70     1045.35     24.13 o 
   5  11  -1     1589.15     1639.59     59.31 o 
 -10  12  -1      200.00      235.00     83.87 o 
  -8  12  -1     1474.26     1496.55    168.34 o 
  -6  12  -1     1361.38     1364.18     74.59 o 
  -4  12  -1      362.65      392.42     59.58 o 
  -2  12  -1     2078.43     1809.44    257.00 o 
   0  12  -1     4921.96     5026.40     52.12 o 
   2  12  -1     1168.81     1266.50    109.93 o 
   4  12  -1     1638.07     1603.51     44.63 o 
   6  12  -1     1021.28      928.57     39.54 o 
  -9  13  -1      321.34      326.47     45.83 o 
  -7  13  -1      530.77      562.73     25.56 o 
  -5  13  -1     1038.92      926.58     67.10 o 
  -3  13  -1      255.66      228.63     54.22 o 
  -1  13  -1      931.26     1322.04     91.06 o 
   1  13  -1     2247.56     2385.22     34.54 o 
   3  13  -1      399.78      387.42     18.58 o 
   5  13  -1     1191.96     1317.09     93.76 o 
 -10  14  -1      313.92      259.97     27.19 o 
  -8  14  -1      792.63      774.61    234.24 o 
  -6  14  -1     1569.63     1588.62    236.64 o 
  -4  14  -1      806.62      753.52     80.28 o 
  -2  14  -1     2001.66     2308.99     57.81 o 
   0  14  -1     1242.59     1426.47     51.22 o 
   2  14  -1     1630.72     1715.76     34.45 o 
   4  14  -1      539.81      609.35     23.68 o 
   6  14  -1       96.45      155.39     16.69 o 
  -9  15  -1        5.04        4.01     14.70 o 
  -7  15  -1        5.71       25.06     12.81 o 
  -5  15  -1     1164.81      937.79    112.93 o 
  -3  15  -1      131.30      149.82     30.85 o 
  -1  15  -1      389.01      541.68     33.55 o 
   1  15  -1      604.12      679.62     23.36 o 
   3  15  -1      550.93      562.62     25.76 o 
   5  15  -1        6.46       75.44     17.07 o 
  -8  16  -1      591.24      467.55    146.77 o 
  -6  16  -1     1404.94     1279.31    230.34 o 
  -4  16  -1      221.22      253.77     44.63 o 
  -2  16  -1     1131.81     1425.80     46.73 o 
   0  16  -1     1428.41     1734.33     51.52 o 
   2  16  -1     1698.26     1812.76     50.02 o 
   4  16  -1      217.57      234.54     17.73 o 
   6  16  -1     1121.43     1064.81     88.36 o 
  -9  17  -1       38.03       -2.40     34.15 o 
  -7  17  -1       93.66       90.78     16.50 o 
  -5  17  -1      159.97      162.69     26.06 o 
  -3  17  -1       38.87      116.81     13.96 o 
  -1  17  -1       83.02       98.85     17.97 o 
   1  17  -1      146.91      181.02     35.35 o 
   3  17  -1      620.57      689.19     25.80 o 
   5  17  -1       33.96       33.66     22.47 o 
  -8  18  -1      629.35      539.40    125.51 o 
  -6  18  -1      316.38      307.24     45.23 o 
  -4  18  -1      535.82      576.56     65.60 o 
  -2  18  -1     1024.05      964.51     40.14 o 
   0  18  -1      589.36      756.63     38.34 o 
   2  18  -1      293.06      418.77     26.96 o 
   4  18  -1      655.44      638.74     25.37 o 
   6  18  -1      597.49      573.43     48.53 o 
  -7  19  -1       11.72       -1.28     11.98 o 
  -5  19  -1        7.63       -3.65      9.07 o 
  -3  19  -1      217.03      227.76     30.85 o 
  -1  19  -1       18.21       16.77     15.58 o 
   1  19  -1       14.28       18.57     13.78 o 
   3  19  -1       70.14      113.31     31.45 o 
   5  19  -1       50.41       47.94     14.81 o 
   7  19  -1       30.21       10.78     18.57 o 
  -6  20  -1      132.58      120.03     63.50 o 
  -4  20  -1      799.77      754.97    100.94 o 
  -2  20  -1      251.77      294.75     26.96 o 
   0  20  -1      927.39     1047.78     43.13 o 
   2  20  -1      604.89      555.94     33.55 o 
   4  20  -1      364.70      465.42     59.01 o 
   6  20  -1      276.75      291.75     37.14 o 
  -5  21  -1       40.81       68.55     41.34 o 
  -3  21  -1      154.23      162.95     25.16 o 
  -1  21  -1       12.89        5.99     14.38 o 
   1  21  -1       26.33       31.15     15.58 o 
   3  21  -1       23.13       23.36     18.57 o 
   5  21  -1       32.06       42.91     29.95 o 
  -4  22  -1      296.81      236.64     26.36 o 
  -2  22  -1      278.23      358.25     30.55 o 
   0  22  -1      380.25      413.96     28.76 o 
   2  22  -1      382.58      430.14     32.35 o 
   4  22  -1      117.41      167.74     28.76 o 
  -3  23  -1        6.86        5.39     14.38 o 
  -1  23  -1      104.55      117.42     23.96 o 
   1  23  -1       14.64       20.37     16.77 o 
   3  23  -1        5.25        1.20     16.18 o 
   0  24  -1      192.44      213.27     26.36 o 
 -12   0   0     1073.49      939.73    134.79 o 
 -10   0   0      377.09      360.64     38.94 o 
  -8   0   0     6550.62     9311.44    139.58 o 
  -6   0   0    10095.12    12880.14    132.40 o 
  -4   0   0     1698.21     2197.41     38.34 o 
  -2   0   0     5430.83     7205.69     62.30 o 
 -11   1   0      757.34      813.05     58.72 o 
  -9   1   0       89.42       88.15     25.46 o 
  -7   1   0      516.44      676.77     30.71 o 
  -5   1   0       15.41        7.38      9.29 o 
  -3   1   0       37.64       52.59      7.31 o 
  -1   1   0      158.66      207.28      5.99 o 
   1   1   0      174.19      133.59      4.79 o 
 -12   2   0      633.63      570.65     42.02 o 
 -10   2   0      822.55     1087.92    102.37 o 
  -8   2   0     5504.62     7340.29    513.41 o 
  -6   2   0    11164.55    14062.59    113.82 o 
  -4   2   0     5691.56     7665.79    780.00 o 
  -2   2   0    29437.54    36934.68    272.88 o 
   0   2   0    45089.05    26911.11    244.42 o 
 -11   3   0      880.77      997.32     53.76 o 
  -9   3   0       47.96       52.11     15.24 o 
  -7   3   0      648.07      680.51     34.89 o 
  -5   3   0     2082.29     2756.76    145.82 o 
  -3   3   0     1600.10     1771.76    101.45 o 
  -1   3   0     3159.82     3644.78     35.35 o 
   1   3   0     3190.85     2644.92     26.96 o 
 -12   4   0      470.46      537.62     41.89 o 
 -10   4   0     2332.12     2397.49     47.00 o 
  -8   4   0     1175.87     1472.12     41.33 o 
  -6   4   0     2146.02     2638.44     79.66 o 
  -4   4   0     7098.42     9175.97    508.03 o 
  -2   4   0   151701.23   161511.05    666.26 o 
   0   4   0    11073.33    11815.58     88.06 o 
   2   4   0   155853.98   124284.08   3413.84 o 
 -11   5   0      450.90      536.93     66.20 o 
  -9   5   0      383.20      414.49     22.64 o 
  -7   5   0     1261.22     1571.79     83.78 o 
  -5   5   0     2047.54     1969.79    169.73 o 
  -3   5   0     3939.00     3946.98    412.16 o 
  -1   5   0     1726.96     1973.75    149.17 o 
   1   5   0     1592.44     1588.22     24.26 o 
   3   5   0     4051.27     3905.92    281.57 o 
 -12   6   0      758.40      848.48    104.54 o 
 -10   6   0     1141.97     1186.40    247.72 o 
  -8   6   0     1143.66     1033.06    152.16 o 
  -6   6   0     2423.45     2908.12     80.39 o 
  -4   6   0    18272.31    25275.30   4635.36 o 
  -2   6   0     9341.34     9880.59    162.65 o 
   0   6   0     1762.93     1870.96    188.71 o 
   2   6   0    10023.17    10248.38   1161.61 o 
   4   6   0    18168.18    51252.79    394.19 o 
 -11   7   0      246.55      241.52     38.94 o 
  -9   7   0      481.22      473.44     27.49 o 
  -7   7   0      267.72      364.70     36.60 o 
  -5   7   0     1698.85     1868.88    173.77 o 
  -3   7   0    11358.73    12893.10    224.05 o 
  -1   7   0      619.54      739.43    122.21 o 
   1   7   0      696.85      763.54     53.92 o 
   3   7   0    11413.25    13232.40    569.12 o 
 -10   8   0      964.71      959.04     39.71 o 
  -8   8   0      836.83      732.22    142.58 o 
  -6   8   0      489.92      617.03     38.41 o 
  -4   8   0    12276.47    12724.66     74.92 o 
  -2   8   0    13548.36    18712.06    961.22 o 
   0   8   0     3819.18     3831.56    321.70 o 
   2   8   0    13443.69    15037.69    737.76 o 
   4   8   0    13571.23    15346.29   1231.70 o 
 -11   9   0      284.45      307.68     33.13 o 
  -9   9   0      305.38      298.48     24.18 o 
  -7   9   0       30.65       25.01     11.94 o 
  -5   9   0     3360.12     3410.19     37.14 o 
  -3   9   0     3644.40     3930.52    279.17 o 
  -1   9   0     1693.13     1937.40     68.29 o 
   1   9   0     1748.73     1832.59     98.55 o 
   3   9   0     3444.53     3631.95    463.98 o 
   5   9   0     3416.44     3719.07     68.29 o 
 -10  10   0      651.84      606.99     61.11 o 
  -8  10   0      375.27      308.50     44.03 o 
  -6  10   0     1275.04     1347.95    179.12 o 
  -4  10   0     1824.77     1716.79     53.92 o 
  -2  10   0     2771.22     3042.72     41.04 o 
   0  10   0     1663.27     1856.73     24.13 o 
   2  10   0     2308.99     2488.89     68.59 o 
   4  10   0     1978.59     1936.83     99.45 o 
 -11  11   0      161.73      157.56     26.37 o 
  -9  11   0      829.91      800.66    218.36 o 
  -7  11   0      422.46      414.59     62.30 o 
  -5  11   0     1583.29     1409.03     39.54 o 
  -3  11   0     1115.07      882.16     93.76 o 
  -1  11   0     6760.21     8579.95    271.68 o 
   1  11   0     6229.00     7569.12    466.68 o 
   3  11   0     1033.98     1027.13     29.65 o 
   5  11   0     1862.07     1858.93     49.12 o 
 -10  12   0      228.82      226.41     78.18 o 
  -8  12   0      332.86      396.73     74.29 o 
  -6  12   0      489.50      568.76    103.34 o 
  -4  12   0      569.93      560.14     26.36 o 
  -2  12   0      499.74      498.63     36.54 o 
   0  12   0     3293.78     3282.74    378.32 o 
   2  12   0      541.36      497.87     40.44 o 
   4  12   0      628.22     1001.05     97.35 o 
   6  12   0      588.07      552.35     33.55 o 
  -9  13   0      407.97      411.08    109.63 o 
  -7  13   0      651.42      596.47     78.78 o 
  -5  13   0     1271.41     1053.78     38.34 o 
  -3  13   0      982.93      938.15     35.35 o 
  -1  13   0     2814.05     2889.19    115.62 o 
   1  13   0     2649.48     2720.25    112.63 o 
   3  13   0      778.12      857.57     73.09 o 
   5  13   0     1533.43     1559.73     35.55 o 
 -10  14   0       73.22       88.72     22.38 o 
  -8  14   0        3.19       -1.58     12.47 o 
  -6  14   0       45.07       37.03     21.27 o 
  -4  14   0      136.17      156.96     20.97 o 
  -2  14   0      558.92      693.73     32.35 o 
   0  14   0        8.08        0.24      7.19 o 
   2  14   0      515.22      578.66     63.20 o 
   4  14   0      126.20      174.88     32.95 o 
   6  14   0       74.37       77.28     21.57 o 
  -9  15   0      430.15      351.57     94.35 o 
  -7  15   0     1187.79     1059.73    147.97 o 
  -5  15   0       18.08       30.49     12.80 o 
  -3  15   0     1214.27     1025.62     35.94 o 
  -1  15   0      798.46      788.98     32.95 o 
   1  15   0      945.56      942.25     23.60 o 
   3  15   0     1287.81     1339.95     81.17 o 
   5  15   0        0.43       -3.89     10.17 o 
  -8  16   0      162.49      175.01     66.20 o 
  -6  16   0       97.76      110.36     52.42 o 
  -4  16   0       27.05       18.57     11.98 o 
  -2  16   0       99.92      137.79     21.57 o 
   0  16   0      237.51      318.11     28.16 o 
   2  16   0      131.48      256.73     82.97 o 
   4  16   0       15.28       16.93     11.98 o 
   6  16   0       97.14       95.25     22.17 o 
  -9  17   0      134.58      152.76     44.33 o 
  -7  17   0      262.60      269.73     55.71 o 
  -5  17   0      719.73      893.22    339.68 o 
  -3  17   0     1305.46     1352.71     47.33 o 
  -1  17   0      339.95      320.51     25.76 o 
   1  17   0      459.53      446.48     28.76 o 
   3  17   0     1447.33     1523.27     88.06 o 
   5  17   0      692.84      760.83     43.13 o 
   7  17   0      287.19      272.58     29.95 o 
  -8  18   0       57.72       64.48     23.06 o 
  -6  18   0       17.21       11.73     10.99 o 
  -4  18   0       30.63       30.55     16.18 o 
  -2  18   0       46.63       73.69     18.57 o 
   0  18   0       70.95      104.84     22.76 o 
   2  18   0       57.42       99.65     18.27 o 
   4  18   0       26.81       45.61     12.62 o 
   6  18   0       18.76        1.80     16.77 o 
  -7  19   0      291.15      264.68     82.97 o 
  -5  19   0      914.06      958.96    225.85 o 
  -3  19   0      142.38      155.16     23.96 o 
  -1  19   0      718.42      884.24     41.34 o 
   1  19   0      791.67      836.31     38.34 o 
   3  19   0      245.99      308.02     23.66 o 
   5  19   0      837.38     1086.13     53.32 o 
   7  19   0      256.44      296.54     39.54 o 
  -6  20   0       16.86       10.78      9.70 o 
  -4  20   0        7.55       -1.37     10.75 o 
  -2  20   0        3.18       10.18     12.58 o 
   0  20   0       10.63       32.95     15.58 o 
   2  20   0        3.33       14.38     14.98 o 
   4  20   0        7.76        7.19     14.38 o 
   6  20   0       16.27        4.19     23.96 o 
  -5  21   0      210.55      218.74     21.55 o 
  -3  21   0      204.11      229.45     27.56 o 
  -1  21   0      594.75      688.34     39.54 o 
   1  21   0      585.11      661.38     36.54 o 
   3  21   0      205.60      217.46     31.15 o 
   5  21   0      226.56      279.77     36.54 o 
  -4  22   0       27.26       25.16     16.18 o 
  -2  22   0        3.67        4.19     13.78 o 
   0  22   0        1.03        6.59     14.98 o 
   2  22   0        3.40       -7.19     14.38 o 
   4  22   0       26.60       20.37     17.37 o 
  -3  23   0      188.14      213.87     27.56 o 
  -1  23   0      331.53      370.83     33.55 o 
   1  23   0      360.03      392.99     31.15 o 
   3  23   0      162.21      257.00     35.35 o 
   0  24   0       20.17       17.37     17.97 o 
 -11   1   1      821.15     1001.63     49.41 o 
  -9   1   1     2261.26     2837.69    195.00 o 
  -7   1   1    10209.66    13298.14    339.08 o 
  -5   1   1     3135.46     3673.68    185.41 o 
  -3   1   1     5531.72     5510.90     53.32 o 
 -12   2   1        1.16        1.37     25.91 o 
 -10   2   1      104.14       97.00     17.88 o 
  -8   2   1      185.02      272.59     40.44 o 
  -4   2   1      536.04      759.71     34.45 o 
  -2   2   1     1484.30     2537.66    594.28 o 
 -11   3   1     1013.76     1238.52     76.98 o 
  -9   3   1      745.04     1035.83     80.76 o 
  -7   3   1     4156.30     4635.04    289.04 o 
  -5   3   1    14837.82    16410.35    725.12 o 
  -3   3   1     1872.60     1771.28    106.64 o 
 -12   4   1       24.12       15.49     24.65 o 
 -10   4   1      263.52      428.13     56.61 o 
  -8   4   1      225.20      242.59     29.52 o 
  -6   4   1       90.23      215.56     15.88 o 
  -2   4   1    51032.66    51361.27   1065.46 o 
   0   4   1     4632.50     4030.09    924.97 o 
 -11   5   1      811.13      994.72    138.69 o 
  -7   5   1     3713.81     3939.80     56.40 o 
  -5   5   1     6846.83     7444.94    277.09 o 
  -3   5   1    35634.12    35672.52    161.17 o 
  -1   5   1     5381.76     4622.62    339.68 o 
   1   5   1     2475.39     2293.06    185.41 o 
   3   5   1    27657.03    31899.62    213.87 o 
 -12   6   1      151.83      116.30     29.57 o 
 -10   6   1      422.59      483.76     31.19 o 
  -8   6   1        4.10       16.06     12.96 o 
  -6   6   1      573.25      550.48     65.39 o 
  -4   6   1     2685.73     3175.74     47.33 o 
  -2   6   1     5907.21     5973.99     63.50 o 
   0   6   1     3486.78     3210.64     90.76 o 
   2   6   1     1397.83     1823.59     36.54 o 
   4   6   1    11602.26    13074.25    118.02 o 
 -11   7   1      861.63      894.66     84.17 o 
  -9   7   1     1683.47     1723.06    435.23 o 
  -7   7   1      238.94      307.47     27.56 o 
  -5   7   1     5836.82     5328.87    176.73 o 
  -3   7   1    20957.26    22306.05    754.24 o 
  -1   7   1      576.40      456.98     88.96 o 
   1   7   1     1165.60     1230.16     40.44 o 
   3   7   1     8277.80     9583.43     98.25 o 
 -10   8   1      304.33      264.47     27.57 o 
  -8   8   1      224.00      256.68     33.25 o 
  -6   8   1      335.57      288.16     22.76 o 
  -4   8   1     8940.46     9056.81    191.40 o 
  -2   8   1     4299.67     3702.68    132.40 o 
   0   8   1     1066.81      953.13     17.97 o 
   2   8   1     2690.75     3057.10    180.62 o 
   4   8   1     7036.34     8619.51    103.04 o 
 -11   9   1      204.59      244.78     29.63 o 
  -9   9   1      706.87      726.41     58.41 o 
  -5   9   1     5171.35     4713.53     71.89 o 
  -3   9   1     8140.83     6852.05    895.62 o 
  -1   9   1     2750.67     2267.30    199.19 o 
   1   9   1     2118.24     2429.85     80.58 o 
   3   9   1     2254.38     3245.80     61.70 o 
   5   9   1     3251.04     4364.87     78.48 o 
 -10  10   1      412.84      371.54     41.04 o 
  -8  10   1      412.52      498.51    101.24 o 
  -6  10   1     1460.63     1297.24     51.52 o 
  -4  10   1     1158.70     1247.28     36.54 o 
  -2  10   1      514.90      516.31     37.44 o 
   0  10   1     1720.55     1483.91     24.56 o 
   2  10   1     5565.55     5653.51    253.41 o 
   4  10   1     2867.92     3806.53     68.89 o 
 -11  11   1      243.62      194.40     28.32 o 
  -9  11   1      495.47      535.98     97.35 o 
  -7  11   1      552.60      685.56     92.86 o 
  -5  11   1     1330.11     1158.01     36.54 o 
  -3  11   1      959.23     1107.69     34.15 o 
  -1  11   1     7990.84     8901.41    797.37 o 
   1  11   1      935.17     3921.24   1413.52 o 
   3  11   1      996.09      764.25    121.91 o 
   5  11   1     1177.86      813.55     38.34 o 
 -10  12   1      238.18      219.63     78.48 o 
  -8  12   1      963.35      991.72     70.39 o 
  -6  12   1      815.59      811.75     34.15 o 
  -4  12   1     1462.12      837.51     31.75 o 
  -2  12   1     1271.53     1018.43     19.77 o 
   0  12   1     4679.84     4742.53    113.53 o 
   2  12   1     1969.78     2252.50    227.65 o 
   4  12   1      410.83      495.44     31.15 o 
   6  12   1     1295.91     1306.59     50.32 o 
  -9  13   1       78.14       81.14     29.06 o 
  -7  13   1      269.42      243.81     96.75 o 
  -5  13   1     1071.40     1049.58     38.34 o 
  -3  13   1      476.85      505.62     29.35 o 
  -1  13   1     2460.91     2663.58     92.26 o 
   1  13   1     1017.07     2215.75    606.13 o 
   3  13   1      283.17      303.10     17.27 o 
   5  13   1      939.87      930.96     40.14 o 
 -10  14   1      263.64      282.64     57.51 o 
  -8  14   1      359.50      332.86     52.42 o 
  -6  14   1       79.99      107.23     18.57 o 
  -4  14   1      540.51      386.40     25.16 o 
  -2  14   1     1771.08     1805.02     51.52 o 
   0  14   1      954.07     1001.99     35.35 o 
   2  14   1     1876.12     2017.18     34.67 o 
   4  14   1      957.17      935.76     41.34 o 
   6  14   1     1482.25     1500.69     53.32 o 
  -9  15   1       65.97       62.56     31.15 o 
  -7  15   1      269.19      200.30     57.51 o 
  -5  15   1       19.74       52.72     16.18 o 
  -3  15   1      534.88      460.69     27.56 o 
  -1  15   1      646.60      636.22     31.75 o 
   1  15   1      478.73      566.02     32.95 o 
   3  15   1      136.79      148.69     14.61 o 
   5  15   1     1090.73     1076.54     45.53 o 
  -8  16   1       41.11       59.32     20.37 o 
  -6  16   1     1114.31      889.63     38.94 o 
  -4  16   1      199.16      176.73     22.17 o 
  -2  16   1     1481.37     1531.24     48.53 o 
   0  16   1     1461.71     1589.35     50.32 o 
   2  16   1     1232.77     1797.88    277.07 o 
   4  16   1      263.50      321.70     28.16 o 
   6  16   1     1351.53     1409.03     55.71 o 
  -9  17   1       11.01      -12.58     35.94 o 
  -7  17   1       86.76       47.75     24.26 o 
  -5  17   1       31.14       32.95     16.77 o 
  -3  17   1      604.11      579.31     34.75 o 
  -1  17   1      162.01      144.98     21.57 o 
   1  17   1      105.67       73.69     17.37 o 
   3  17   1       29.51       26.06     10.59 o 
   5  17   1      147.51      170.14     27.56 o 
   7  17   1       82.73       98.85     25.16 o 
  -8  18   1      184.28      222.41     44.63 o 
  -6  18   1      654.66      592.05    280.07 o 
  -4  18   1      630.45      498.43     30.55 o 
  -2  18   1      219.31      289.35     27.56 o 
   0  18   1      573.13      771.61     42.53 o 
   2  18   1     1089.15     1158.01     47.33 o 
   4  18   1      545.19      596.08     37.74 o 
   6  18   1      300.82      347.46     39.54 o 
  -7  19   1       30.76       28.44     14.49 o 
  -5  19   1       52.52       34.15     17.97 o 
  -3  19   1       65.85       66.50     19.77 o 
  -1  19   1       16.61       10.78     13.18 o 
   1  19   1       16.10       28.16     14.98 o 
   3  19   1      208.79      209.08     25.76 o 
   5  19   1        9.75        1.80     19.17 o 
   7  19   1       11.57      -10.18     20.37 o 
  -6  20   1      297.14      252.80     67.40 o 
  -4  20   1      400.33      358.85     30.55 o 
  -2  20   1      508.56      529.58     34.15 o 
   0  20   1      958.37     1077.14     45.53 o 
   2  20   1      331.26      354.05     29.95 o 
   4  20   1      758.29      771.61     44.33 o 
   6  20   1      144.95      201.29     34.75 o 
  -5  21   1       33.35       35.60     20.97 o 
  -3  21   1       23.93       28.16     17.37 o 
  -1  21   1       27.35       43.73     18.57 o 
   1  21   1       12.40       10.78     15.58 o 
   3  21   1      155.35      155.76     26.96 o 
   5  21   1       41.69       98.25     25.76 o 
  -4  22   1      147.26      182.12     26.96 o 
  -2  22   1      369.98      375.62     31.15 o 
   0  22   1      374.67      395.99     31.15 o 
   2  22   1      291.79      310.92     30.55 o 
   4  22   1      299.48      268.99     30.55 o 
  -3  23   1        3.25       -7.79     15.58 o 
  -1  23   1       16.07       32.35     19.77 o 
   1  23   1      109.59      137.79     23.96 o 
   3  23   1        4.60       -9.59     19.17 o 
   0  24   1      198.55      197.10     26.96 o 
 -12   0   2     2149.52     2190.22     97.65 o 
 -10   0   2      228.09      354.65     42.53 o 
  -8   0   2     7562.95     9011.91    131.80 o 
  -6   0   2     9203.90    10881.03    117.42 o 
 -11   1   2       20.82       41.86     19.17 o 
  -9   1   2       87.15      119.03     21.39 o 
  -7   1   2      420.14      536.79     25.20 o 
  -5   1   2       58.01       72.58     10.49 o 
 -12   2   2     1354.49     1373.83     58.24 o 
 -10   2   2      443.40      484.71     51.98 o 
  -8   2   2     6268.47     7022.33    454.24 o 
  -6   2   2    12961.48    16138.58    253.87 o 
  -4   2   2     3350.80     3428.08    122.21 o 
  -2   2   2     7761.17     6932.51     56.91 o 
   2   2   2     6549.28     6528.62   1252.37 o 
 -11   3   2       85.87       72.60     25.47 o 
  -9   3   2      822.92     1093.13     50.17 o 
  -7   3   2      291.92      324.51     26.03 o 
  -5   3   2     1518.10     1999.43     95.85 o 
  -3   3   2      101.14      112.66     20.67 o 
  -1   3   2    31612.39    34381.00    215.67 o 
   1   3   2     7274.98     7003.80     58.11 o 
 -12   4   2      154.09      209.84     59.91 o 
 -10   4   2     3124.48     3402.53    242.03 o 
  -8   4   2     1356.69     1516.65    106.66 o 
  -6   4   2     3789.23     4317.91    415.65 o 
  -4   4   2     5293.23     5937.04    145.87 o 
  -2   4   2     6149.78     6383.76     62.30 o 
   0   4   2      358.25      390.00     16.77 o 
   2   4   2     8954.12     5738.09   4534.11 o 
 -11   5   2      113.94      158.15     81.17 o 
  -9   5   2      945.03     1007.09    100.05 o 
  -7   5   2      658.52      631.45     29.51 o 
  -5   5   2      346.96      314.41     15.58 o 
  -3   5   2    19197.98    20254.01    728.78 o 
  -1   5   2     5054.87     4687.77     50.32 o 
   1   5   2     2605.11     2466.40     35.35 o 
   3   5   2     4301.14     6068.05     70.09 o 
 -12   6   2      473.40      444.75     52.72 o 
 -10   6   2     1678.46     1807.41     73.69 o 
  -8   6   2      285.59      383.16     36.84 o 
  -6   6   2     3798.47     4097.65    254.91 o 
  -4   6   2    17748.10    16168.35    333.69 o 
  -2   6   2      780.07      826.73     24.56 o 
   0   6   2      791.52      751.24     23.36 o 
   2   6   2     6664.49     7710.11     81.47 o 
   4   6   2     5499.55     5713.39     74.88 o 
 -11   7   2      439.78      472.63     36.11 o 
  -9   7   2      888.00      890.18     41.04 o 
  -7   7   2      503.50      546.52    110.83 o 
  -5   7   2     2229.99     2066.62    180.02 o 
  -3   7   2     8244.47     8294.21     83.27 o 
  -1   7   2      529.37      456.50     16.77 o 
   1   7   2     2555.47     2329.81     39.54 o 
   3   7   2     4866.48     6344.22     79.08 o 
 -10   8   2      521.37      629.01    136.29 o 
  -8   8   2     1076.86     1058.75    138.69 o 
  -6   8   2      823.00      677.56     30.55 o 
  -4   8   2     6191.70     5616.46     40.22 o 
  -2   8   2     2563.61     2490.36     43.73 o 
   0   8   2     2035.38     1897.87     37.74 o 
   2   8   2     1605.20     1351.43    533.18 o 
   4   8   2     6676.97     6990.62     89.86 o 
 -11   9   2      174.13      167.53     26.05 o 
  -9   9   2      823.48      793.61    109.03 o 
  -7   9   2      766.42      812.47    239.33 o 
  -5   9   2     4019.05     3654.97     64.10 o 
  -3   9   2     3814.50     3592.06     58.11 o 
  -1   9   2     1427.06     1240.53    108.73 o 
   1   9   2      828.60      783.56    260.90 o 
   3   9   2      869.89     1063.96     36.54 o 
   5   9   2     1283.05     1493.50     45.53 o 
 -10  10   2      474.92      369.92    108.13 o 
  -8  10   2      826.42      753.64     39.54 o 
  -6  10   2      908.77      838.71     36.54 o 
  -4  10   2     3878.75     4018.60     66.50 o 
  -2  10   2     1544.13     1304.06    171.93 o 
   0  10   2     2566.39     2682.24     32.65 o 
   2  10   2     1083.36     1035.19    310.02 o 
   4  10   2     4363.78     4627.27     77.88 o 
 -11  11   2      309.94      232.89     29.80 o 
  -9  11   2      594.86      496.48     57.81 o 
  -7  11   2     2159.55     1775.66     54.52 o 
  -5  11   2      480.42      494.24     26.96 o 
  -3  11   2     1511.34     1377.88     39.54 o 
  -1  11   2     1386.24     1287.14     17.86 o 
   1  11   2     2264.35     2170.88    853.08 o 
   3  11   2     1198.95     1238.29     41.34 o 
   5  11   2     1713.78     1765.48     53.92 o 
 -10  12   2      204.60      179.81     26.97 o 
  -8  12   2     1029.38      855.20     84.77 o 
  -6  12   2      437.97      368.43     26.96 o 
  -4  12   2      398.98      365.44     25.76 o 
  -2  12   2      932.53      851.29     34.15 o 
   0  12   2     1625.32     1750.87     52.12 o 
   2  12   2     1097.51     1210.13     41.94 o 
   4  12   2      743.11      796.17     37.74 o 
   6  12   2     3600.98     3859.85     86.87 o 
  -9  13   2      320.27      273.98     36.84 o 
  -7  13   2     1053.92      792.58     37.14 o 
  -5  13   2     2172.02     1583.96     43.73 o 
  -3  13   2      441.25      442.72     29.95 o 
  -1  13   2     2704.35     2429.85     55.12 o 
   1  13   2     1368.78     1690.20    581.40 o 
   3  13   2      829.03      863.27     38.34 o 
   5  13   2      822.31      809.35     38.94 o 
 -10  14   2      125.60      114.36     26.66 o 
  -8  14   2      385.52      369.53     98.25 o 
  -6  14   2      413.54      423.55     31.15 o 
  -4  14   2      426.44      285.76     22.17 o 
  -2  14   2      362.84      326.50     26.96 o 
   0  14   2     1423.28     1529.44     50.32 o 
   2  14   2     1053.60      956.73     38.94 o 
   4  14   2      521.09      479.26     31.15 o 
   6  14   2     1532.03     1486.31     53.32 o 
  -9  15   2      356.58      307.36     28.46 o 
  -7  15   2      243.30      262.40     28.76 o 
  -5  15   2     1035.53      820.73     39.54 o 
  -3  15   2     1087.25     1090.32     42.53 o 
  -1  15   2      819.89      680.55     32.95 o 
   1  15   2     2342.24     2093.17     53.92 o 
   3  15   2     1456.82     1414.42     46.73 o 
   5  15   2      226.97      239.03     28.76 o 
  -8  16   2      380.24      295.62     71.29 o 
  -6  16   2      689.10      473.27     31.75 o 
  -4  16   2      166.25      131.20     17.37 o 
  -2  16   2      611.61      542.16     32.35 o 
   0  16   2       52.55       71.89     19.17 o 
   2  16   2       43.15       44.93     17.37 o 
   4  16   2      337.51      343.27     28.76 o 
   6  16   2      384.39      444.51     37.14 o 
  -7  17   2      406.33      252.81     26.36 o 
  -5  17   2     1041.79      877.05     41.94 o 
  -3  17   2      674.54      578.11     34.15 o 
   1  17   2     1037.80      939.95     38.94 o 
   3  17   2      451.33      433.73     31.75 o 
   5  17   2     1217.72     1446.77     59.31 o 
   7  17   2      463.98      563.13     41.94 o 
  -8  18   2      156.05      120.51     33.55 o 
  -6  18   2        7.49       31.15     16.18 o 
  -4  18   2       22.91       28.16     14.38 o 
  -2  18   2      445.65      496.04     33.55 o 
   0  18   2      291.99      428.94     34.75 o 
   2  18   2       62.07       44.33     17.37 o 
   4  18   2      391.26      327.69     34.75 o 
   6  18   2       32.69       41.94     22.17 o 
  -7  19   2      334.41      316.30     95.25 o 
  -5  19   2      544.66      470.87     34.15 o 
  -3  19   2      311.27      192.30     25.16 o 
  -1  19   2      811.98      548.75     35.94 o 
   1  19   2      693.95      596.68     35.35 o 
   3  19   2      315.85      410.97     31.75 o 
   5  19   2      475.53      549.35     41.34 o 
   7  19   2      141.15      119.82     31.15 o 
  -6  20   2        1.43       -0.60     10.78 o 
  -4  20   2      189.65      147.37     23.36 o 
  -2  20   2       51.04       46.13     16.18 o 
   0  20   2        5.63       -3.00     14.38 o 
   2  20   2      138.36      138.99     22.76 o 
   4  20   2       41.03       56.91     23.96 o 
   6  20   2       21.27       22.76     23.36 o 
  -5  21   2      322.91      287.56     31.15 o 
  -3  21   2      612.12      602.67     37.74 o 
  -1  21   2      113.53      140.78     25.76 o 
   1  21   2      219.12      262.40     28.16 o 
   3  21   2      691.82      932.76     50.32 o 
   5  21   2      292.64      327.10     37.14 o 
  -4  22   2       58.89       38.34     17.97 o 
  -2  22   2       62.31       81.47     22.76 o 
   0  22   2       30.21       57.51     17.97 o 
   2  22   2      150.79      160.55     25.76 o 
   4  22   2       73.76      123.41     26.96 o 
  -3  23   2      277.51      234.84     28.16 o 
  -1  23   2      134.03      207.28     30.55 o 
   1  23   2       93.10       97.05     22.17 o 
   3  23   2      234.07      307.93     38.94 o 
   0  24   2       21.06       -0.60     17.97 o 
 -11   1   3      486.60      682.39     62.40 o 
  -9   1   3     2249.63     2489.13    110.70 o 
  -7   1   3     5812.40     6512.74    672.76 o 
  -5   1   3     7092.63      289.35     22.76 o 
  -3   1   3     1417.57     1276.63     24.56 o 
 -12   2   3        6.09       23.89     22.85 o 
 -10   2   3      504.75      556.01     35.37 o 
  -8   2   3      476.45      547.26     22.16 o 
  -6   2   3      752.79      859.59    106.34 o 
  -4   2   3     2222.78     2284.48     37.29 o 
  -2   2   3     3285.50     3091.83     36.54 o 
   0   2   3      230.88      294.75     36.54 o 
   2   2   3      679.98      442.21    118.92 o 
 -11   3   3     1460.16     1395.68     98.25 o 
  -9   3   3     1846.24     2060.61    375.32 o 
  -7   3   3     2062.12     2427.11    233.04 o 
  -5   3   3     5065.41     5313.31    205.78 o 
  -3   3   3     6640.03     5328.76   2047.94 o 
  -1   3   3     3463.23     2846.54    550.25 o 
   1   3   3     5673.60     5713.99     52.12 o 
 -12   4   3      113.88      132.45     30.69 o 
 -10   4   3      608.93      727.27     46.43 o 
  -8   4   3      378.90      485.00     75.48 o 
  -6   4   3      325.01      414.06     17.82 o 
  -4   4   3      923.20      996.15    119.22 o 
  -2   4   3     8861.75     8277.76   1150.83 o 
   0   4   3     1754.50     1350.36    599.68 o 
   2   4   3     1573.10     1547.42    171.64 o 
 -11   5   3     1166.79     1091.48     51.22 o 
  -9   5   3     1596.73     1519.30     42.65 o 
  -7   5   3      712.50      867.46     40.14 o 
  -5   5   3     2936.44     2858.69    210.58 o 
  -3   5   3     6620.29     6291.18    925.53 o 
  -1   5   3     5129.43     5101.26   1418.01 o 
   1   5   3     2386.76     2139.90     34.75 o 
   3   5   3    15021.78    10059.91   8277.74 o 
 -12   6   3       66.54       73.83     26.15 o 
 -10   6   3     1102.04      988.35    125.21 o 
  -8   6   3     2681.32     2632.18    476.57 o 
  -6   6   3      406.26      409.77     25.16 o 
  -4   6   3     1566.63     1145.21    172.23 o 
  -2   6   3     3940.46     3530.96     46.73 o 
   0   6   3     1104.39     1075.34     26.96 o 
   2   6   3     1727.20     2062.51    120.41 o 
   4   6   3     1087.74     1048.98     32.95 o 
 -11   7   3     1290.93     1166.72    239.33 o 
  -9   7   3     1026.81      912.23     33.76 o 
  -7   7   3      625.55      565.53     30.55 o 
  -5   7   3     2570.31     2152.48     45.53 o 
  -3   7   3     7464.65     6820.49     75.48 o 
  -1   7   3     5561.05     6077.03     73.69 o 
   1   7   3     3653.46     3344.64     47.93 o 
   3   7   3     4989.18     5285.18   2117.74 o 
 -10   8   3      628.46      569.59     33.60 o 
  -8   8   3     1452.56     1316.77     49.12 o 
  -6   8   3      325.73      291.75     23.36 o 
  -4   8   3     5470.60     5502.52     76.08 o 
  -2   8   3     1473.57     1237.69     31.15 o 
   0   8   3     1952.99     2123.13     42.53 o 
   2   8   3     6941.81     5154.76   3255.68 o 
   4   8   3      197.76      192.30     20.97 o 
 -11   9   3      477.39      321.42     30.76 o 
  -9   9   3      238.00      242.93     67.40 o 
  -7   9   3     1390.59     1090.32     41.94 o 
  -5   9   3      979.58      951.33     35.35 o 
  -3   9   3     1405.25     1314.37     36.54 o 
  -1   9   3     2434.92     2566.44     50.32 o 
   1   9   3     6407.51     6030.30     75.48 o 
   3   9   3     1332.46     1652.85     46.13 o 
   5   9   3     4842.73     5288.05     86.87 o 
 -10  10   3      590.40      544.08     41.34 o 
  -8  10   3     1005.70      895.43    123.71 o 
  -6  10   3     5079.36     4257.64     74.29 o 
  -4  10   3     4099.34     3713.68     62.30 o 
  -2  10   3      491.47      388.80     19.17 o 
   0  10   3     3272.81     2258.37   1250.27 o 
   2  10   3      290.87      264.19     19.77 o 
   4  10   3     1637.78     1893.68     52.12 o 
 -11  11   3      110.61       95.64     22.02 o 
  -9  11   3      450.50      409.87     28.01 o 
  -7  11   3     1161.49     1005.85     42.53 o 
  -5  11   3     2428.14     2268.10     56.31 o 
  -3  11   3      688.16      516.40     25.16 o 
  -1  11   3     1095.66     1184.97     38.34 o 
   1  11   3     3239.66     3450.68     62.30 o 
   3  11   3      946.32      952.53     37.74 o 
   5  11   3      559.61      609.86     35.35 o 
 -10  12   3      269.97      261.49     37.14 o 
  -8  12   3     1358.89     1302.39     56.31 o 
  -6  12   3     2055.21     1773.27     52.12 o 
  -4  12   3      901.14      857.28     33.55 o 
  -2  12   3     1611.75     1243.68     37.74 o 
   0  12   3     5153.35     6229.74   1701.38 o 
   2  12   3     1684.57     1723.67    363.04 o 
   4  12   3     3363.03     3885.61     79.08 o 
   6  12   3     1168.98     1380.87     56.31 o 
  -9  13   3      215.17      215.49     25.01 o 
  -7  13   3     1011.92      836.91     42.53 o 
  -5  13   3       77.45       86.87     19.77 o 
  -3  13   3     1228.28      962.72     35.35 o 
  -1  13   3      597.87      609.86     31.75 o 
   1  13   3     1388.06     1437.18     44.93 o 
   3  13   3      476.11      546.96     34.15 o 
   5  13   3     1229.93     1292.21     47.93 o 
 -10  14   3      214.78      175.50     28.76 o 
  -8  14   3      835.12      860.22     60.51 o 
  -6  14   3     3606.33     2630.54     62.30 o 
  -4  14   3     1056.28      966.31     40.14 o 
  -2  14   3     2163.64     2003.31     52.12 o 
   0  14   3     1921.18     2903.44   1168.50 o 
   2  14   3     1478.53     1678.61     52.12 o 
   4  14   3     1093.33     1086.13     45.53 o 
   6  14   3      930.00      808.75     41.94 o 
  -9  15   3      263.71      228.34     25.62 o 
  -7  15   3      671.56      455.30     30.55 o 
  -5  15   3       33.12       35.94     14.38 o 
  -3  15   3      244.77      203.69     21.57 o 
  -1  15   3      578.19      634.42     34.15 o 
   1  15   3      313.42      265.99     25.76 o 
   3  15   3       12.65       -5.99     13.78 o 
   5  15   3      337.29      346.27     31.15 o 
  -8  16   3      110.71       88.30     18.46 o 
  -6  16   3     1128.70      888.43     41.94 o 
  -4  16   3      537.69      406.77     26.96 o 
  -2  16   3      950.70      935.16     40.74 o 
   0  16   3     2086.67     2167.81    122.81 o 
   2  16   3     2219.77     2175.85     60.51 o 
   4  16   3      780.91      791.98     40.14 o 
   6  16   3      452.04      370.83     34.75 o 
  -7  17   3        1.11        8.99     16.77 o 
  -5  17   3       61.39       37.14     16.18 o 
  -3  17   3      206.38      221.06     24.56 o 
  -1  17   3     1225.53     1046.59     40.14 o 
   1  17   3      128.35      150.37     21.57 o 
   3  17   3      360.80      355.25     30.55 o 
   5  17   3       98.39       98.85     24.56 o 
   7  17   3      336.72      380.41     40.14 o 
  -8  18   3      594.53      539.77    185.11 o 
  -6  18   3      410.15      397.79     33.55 o 
  -4  18   3     1393.09     1328.15     52.12 o 
  -2  18   3      727.60      647.60     34.15 o 
   0  18   3      239.20      253.41     29.35 o 
   2  18   3     1033.99     1084.93     45.53 o 
   4  18   3      750.80      800.37     44.93 o 
   6  18   3      426.05      463.69     44.33 o 
  -7  19   3        9.71       37.74     21.57 o 
  -5  19   3       34.74        5.99     16.18 o 
  -3  19   3        9.72        8.39     13.78 o 
  -1  19   3       19.25       19.77     18.57 o 
   1  19   3       85.49       77.28     19.17 o 
   3  19   3      243.57      225.25     28.16 o 
   5  19   3        2.98       -8.69     17.37 o 
   7  19   3       31.01       26.96     23.96 o 
  -6  20   3      107.17       50.92     20.37 o 
  -4  20   3      423.37      434.33     32.95 o 
  -2  20   3      249.10      267.79     28.16 o 
   0  20   3      448.03      501.43     35.35 o 
   2  20   3      299.05      304.33     29.35 o 
   4  20   3      565.54      641.01     43.73 o 
   6  20   3      243.41      274.98     38.94 o 
  -5  21   3        5.95       16.18     16.77 o 
  -3  21   3        7.29       -6.59     13.18 o 
  -1  21   3      228.01      256.40     29.95 o 
   1  21   3      199.78      227.65     26.96 o 
   3  21   3       16.48        5.39     20.37 o 
   5  21   3       19.01       18.57     20.97 o 
  -4  22   3      323.44      277.37     28.16 o 
  -2  22   3      171.42      215.67     30.55 o 
   0  22   3       23.12       40.14     17.37 o 
   2  22   3      136.46      184.52     27.56 o 
   4  22   3      362.80      369.63     35.94 o 
  -3  23   3       10.25       -7.49     14.98 o 
  -1  23   3       98.06      135.39     26.36 o 
   1  23   3       83.46       78.48     20.97 o 
 -12   0   4      305.52      254.61     42.53 o 
 -10   0   4      348.84      372.46     53.92 o 
  -8   0   4     1863.75     2081.79     64.10 o 
 -11   1   4       51.66       50.02     19.91 o 
  -9   1   4       69.00      109.59     15.83 o 
  -7   1   4      448.23      459.34     30.85 o 
  -5   1   4      132.15      156.36     16.18 o 
  -3   1   4     1424.00     1491.70     27.56 o 
 -12   2   4      136.91      153.83     26.75 o 
 -10   2   4      491.96      576.55     35.70 o 
  -8   2   4     1857.68     2155.02    105.80 o 
  -6   2   4     1572.42     1568.06     31.34 o 
  -4   2   4     8488.50     8261.26     80.28 o 
  -2   2   4     3575.15     3357.07    526.89 o 
   0   2   4     3110.94     2192.02     82.07 o 
   2   2   4     7290.41     6796.52     59.91 o 
 -11   3   4      130.75      124.19     24.82 o 
  -9   3   4      368.83      416.35     25.74 o 
  -7   3   4      233.03      321.19     50.62 o 
  -5   3   4      751.54      763.22     25.76 o 
  -3   3   4     1205.70     1074.07    227.95 o 
  -1   3   4     3504.71     3512.15    825.53 o 
   1   3   4     3359.16     3282.38    283.66 o 
 -12   4   4      510.06      359.85     36.41 o 
 -10   4   4     1176.90     1277.72     79.38 o 
  -8   4   4      455.86      592.49     38.34 o 
  -6   4   4     1834.22     1847.48    112.93 o 
  -4   4   4     1551.03     1374.88     32.35 o 
  -2   4   4     6468.13     7375.83   1295.80 o 
   0   4   4     4314.11     5399.11   1643.27 o 
   2   4   4     1863.27     1675.62     29.95 o 
 -11   5   4      458.56      371.23     32.82 o 
  -9   5   4      447.03      504.12     43.13 o 
  -7   5   4      580.17      440.32     26.96 o 
  -5   5   4      104.32      116.66     23.36 o 
  -3   5   4     1041.22     1256.32     30.25 o 
  -1   5   4     1134.01     1630.13    801.26 o 
   1   5   4     1584.25     1542.02     28.76 o 
   3   5   4     3278.40     3496.81     51.52 o 
 -10   6   4     1078.08     1067.64     59.31 o 
  -8   6   4      971.62      890.83     40.74 o 
  -6   6   4     2251.71     1888.89     48.53 o 
  -4   6   4     1823.64     1404.47    245.64 o 
  -2   6   4    12739.13    14240.62   1738.52 o 
   0   6   4      682.06      534.38     19.17 o 
   2   6   4     7615.11     7939.84   2436.44 o 
   4   6   4     5007.04     4477.50     66.50 o 
 -11   7   4      528.46      526.29     36.24 o 
  -9   7   4      320.97      321.13     39.54 o 
  -7   7   4        6.61        8.99     13.18 o 
  -5   7   4      962.15      851.89     31.15 o 
  -3   7   4     2244.71     1850.62    383.41 o 
  -1   7   4     2056.79     2286.08     45.53 o 
   1   7   4     2386.89     2189.03     40.14 o 
   3   7   4     2610.57     2956.44     53.32 o 
 -10   8   4      905.44      762.12     76.38 o 
  -8   8   4      920.14      762.03     38.34 o 
  -6   8   4     1272.95     1081.93     38.34 o 
  -4   8   4     2343.36     1917.64     41.94 o 
  -2   8   4     7689.52     8791.45    100.05 o 
   0   8   4     1683.45     1374.88     33.55 o 
   2   8   4     6010.35     3577.53   2954.35 o 
   4   8   4     2348.98     2858.79     60.51 o 
 -11   9   4       65.87       75.74     51.22 o 
  -9   9   4      625.16      513.65     64.10 o 
  -7   9   4      567.86      448.11     30.55 o 
  -5   9   4     2752.91     2328.01     50.32 o 
  -3   9   4     1925.47     1580.96     38.94 o 
  -1   9   4     2462.08     2142.68    922.58 o 
   1   9   4     1592.92     1469.53     36.54 o 
   3   9   4     2891.95     3348.24     62.30 o 
   5   9   4     1850.10     2070.41     56.31 o 
 -10  10   4      256.23      219.43     70.09 o 
  -8  10   4      947.20      753.64     39.54 o 
  -6  10   4     1723.21     1506.08     47.33 o 
  -4  10   4     2417.36     1981.74     44.93 o 
  -2  10   4     1195.47     1143.04     36.54 o 
   0  10   4     6067.21     7039.15     91.06 o 
   2  10   4     1197.48     1068.75     34.15 o 
   4  10   4     4568.55     4582.34     77.28 o 
  -9  11   4      380.51      428.00    139.88 o 
  -7  11   4     1229.59     1044.19     43.73 o 
  -5  11   4     1307.50     1046.59     37.74 o 
  -3  11   4     2757.22     2192.02     50.92 o 
  -1  11   4     2618.49     2530.14    278.87 o 
   1  11   4     5978.34     5460.58     76.68 o 
   3  11   4     1350.99     1231.06    215.67 o 
   5  11   4      561.00      665.57     36.54 o 
 -10  12   4       75.23      101.52     23.13 o 
  -8  12   4      707.59      617.65     37.74 o 
  -6  12   4     1737.20     1420.41     46.73 o 
  -4  12   4     2139.74     2144.69     55.71 o 
  -2  12   4      799.99      820.14     35.94 o 
   0  12   4     3569.21     4065.93     76.08 o 
   2  12   4      907.06      895.62     35.35 o 
   4  12   4      499.17      550.55     35.35 o 
   6  12   4     1016.63      981.89     47.93 o 
  -9  13   4      395.98      316.31     31.15 o 
  -7  13   4     1546.84     1226.31     47.33 o 
  -5  13   4     3407.42     2522.11     57.51 o 
  -3  13   4      553.05      461.29     27.56 o 
  -1  13   4     2272.97     2016.87    277.37 o 
   1  13   4     3845.24     3564.50     65.30 o 
   3  13   4     2155.12     2591.01     66.50 o 
   5  13   4     2701.40     2539.49     65.90 o 
  -8  14   4      266.80      246.22     29.95 o 
  -6  14   4      339.40      303.13     26.36 o 
  -4  14   4      374.82      381.61     28.76 o 
  -2  14   4     1301.01     1268.24     43.73 o 
   0  14   4      849.00      914.19     40.74 o 
   2  14   4      553.65      505.62     32.95 o 
   4  14   4      180.15      231.24     27.56 o 
   6  14   4      526.23      453.50     34.75 o 
  -9  15   4      336.50      291.81    136.89 o 
  -7  15   4     1006.16      799.77     41.94 o 
  -5  15   4      736.85      561.93     31.75 o 
  -3  15   4     1332.32     1379.07     49.12 o 
  -1  15   4     3721.15     3356.48   1123.87 o 
   1  15   4     2514.80     2362.16     56.91 o 
   3  15   4     1666.76     1936.21     59.91 o 
   5  15   4      498.86      621.84     39.54 o 
  -8  16   4      319.94      236.64     29.35 o 
  -6  16   4       20.52       20.97     13.78 o 
  -4  16   4      213.89      211.47     24.56 o 
  -2  16   4      863.35      780.00     36.54 o 
   0  16   4      348.05      414.56     33.55 o 
   2  16   4       13.09        2.40     13.78 o 
   4  16   4      378.91      367.23     31.75 o 
   6  16   4      184.02      207.88     29.35 o 
  -7  17   4      707.68      566.13     37.74 o 
  -5  17   4      441.94      324.70     22.76 o 
  -3  17   4     1355.30     1262.25     47.33 o 
  -1  17   4      534.82      489.45     32.95 o 
   1  17   4     1053.55     1107.69     43.73 o 
   3  17   4     1921.09     2093.77     62.30 o 
   5  17   4     1004.68     1141.84     54.52 o 
   7  17   4      233.43      220.46     35.35 o 
  -6  18   4      118.32       97.05     20.97 o 
  -4  18   4       96.19       71.29     19.77 o 
  -2  18   4       17.56       31.15     14.98 o 
   0  18   4      137.96      158.76     25.76 o 
   2  18   4      147.46      155.76     23.96 o 
   4  18   4      110.94       97.05     22.17 o 
   6  18   4       33.29       20.37     22.17 o 
  -7  19   4       87.93       48.53     19.77 o 
  -5  19   4      321.42      251.01     25.76 o 
  -3  19   4     1062.69      960.92     43.73 o 
  -1  19   4     1121.68     1325.16     54.52 o 
   1  19   4      963.50      980.69     46.13 o 
   3  19   4      969.38     1089.72     52.72 o 
   5  19   4      375.05      454.70     40.74 o 
  -6  20   4       60.96       49.72     20.37 o 
  -4  20   4       20.94       32.35     17.97 o 
  -2  20   4      230.40      207.28     23.96 o 
   0  20   4       89.38      136.59     24.56 o 
   2  20   4      346.95      409.77     34.15 o 
   4  20   4       44.68       45.53     19.77 o 
   6  20   4       29.51       22.76     23.96 o 
  -5  21   4      251.17      224.05     27.56 o 
  -3  21   4      423.56      336.68     30.55 o 
  -1  21   4      119.05      154.56     28.76 o 
   1  21   4      290.42      319.91     29.95 o 
   3  21   4      667.35      957.32     54.52 o 
   5  21   4      269.01      412.16     42.53 o 
  -4  22   4       48.94       31.75     19.17 o 
  -2  22   4      205.77      245.62     32.35 o 
   0  22   4       16.74       13.78     16.77 o 
   2  22   4       91.55      110.23     24.56 o 
  -1  23   4      287.21      341.47     33.55 o 
   1  23   4      393.71      446.91     38.94 o 
 -11   1   5      138.69      155.13     43.13 o 
  -9   1   5      884.30      956.32     51.73 o 
  -7   1   5     2009.92     2248.93     59.31 o 
  -5   1   5     2397.71     2431.65     44.93 o 
  -3   1   5     5009.81     3720.42    949.43 o 
 -10   2   5      197.45      236.31     34.75 o 
  -8   2   5      433.57      422.95     29.35 o 
  -6   2   5      353.55      457.69     26.96 o 
  -4   2   5      103.61       98.85     11.98 o 
  -2   2   5      364.71      352.26     13.78 o 
 -11   3   5      592.56      693.87    114.12 o 
  -9   3   5      339.90      363.71     32.95 o 
  -7   3   5     1337.86     1421.61     48.53 o 
  -5   3   5     2705.64     2110.55     41.34 o 
  -3   3   5     3725.00     3390.94   1684.30 o 
  -1   3   5    13368.77    11408.51   3843.07 o 
   1   3   5    13626.69    13639.33    178.02 o 
 -10   4   5      141.59      131.28     24.26 o 
  -8   4   5      954.58      959.12     42.53 o 
  -6   4   5      197.98      198.89     20.97 o 
  -4   4   5      315.15      266.59     16.18 o 
  -2   4   5      134.37      147.37     13.78 o 
   0   4   5    10183.53    10484.17   2305.85 o 
   2   4   5      260.50      245.62     14.98 o 
 -11   5   5      710.45      628.64    134.79 o 
  -9   5   5      792.28      675.16     38.94 o 
  -7   5   5      969.98      812.95     35.35 o 
  -5   5   5     2224.77     1893.08     40.74 o 
  -3   5   5     5627.39     6602.06   3337.45 o 
  -1   5   5     1412.68     1352.64    171.04 o 
   1   5   5     7000.52     6909.75     67.70 o 
   3   5   5     8179.30     7972.51     79.68 o 
 -10   6   5      329.96      283.47     25.93 o 
  -8   6   5       96.47       87.47     19.77 o 
  -6   6   5     1100.55     1009.44     34.75 o 
  -4   6   5     1550.11     1324.29    449.61 o 
  -2   6   5     1912.54     1841.83    180.38 o 
   0   6   5     1268.32     1539.18    136.89 o 
   2   6   5     5234.08     5754.73     68.29 o 
   4   6   5     2049.65     1761.88     39.54 o 
 -11   7   5      485.93      382.65     62.90 o 
  -9   7   5      539.01      438.15     84.17 o 
  -7   7   5     1179.13      905.20     37.14 o 
  -5   7   5     2842.04     2601.19     52.72 o 
  -3   7   5     3586.31     4263.77   2074.60 o 
  -1   7   5    10899.27     5775.27   6084.52 o 
   1   7   5     3643.57     3675.33     52.12 o 
   3   7   5     4076.81     4176.16     64.10 o 
 -10   8   5      238.90      229.90     25.49 o 
  -8   8   5       30.89       34.15     14.98 o 
  -6   8   5     1865.63     1644.46     47.33 o 
  -4   8   5     1555.74     1376.68     37.74 o 
  -2   8   5     3945.03     2528.40    942.95 o 
   0   8   5      444.61      467.28     25.76 o 
   2   8   5     4203.98     4201.92     61.11 o 
   4   8   5      491.29      498.43     28.76 o 
 -11   9   5      213.54      171.91     24.75 o 
  -9   9   5     1037.31      708.71     41.34 o 
  -7   9   5     1203.61     1090.92     43.13 o 
  -5   9   5     1167.42      963.31     35.35 o 
  -3   9   5     1022.92      939.95     32.95 o 
  -1   9   5     1737.18     1685.20     41.94 o 
   1   9   5     1644.75     1491.10     37.14 o 
   3   9   5     4192.58     4376.85     68.89 o 
   5   9   5     1519.19     1774.46     53.32 o 
 -10  10   5       94.71       77.96     21.17 o 
  -8  10   5      181.70      216.87     27.56 o 
  -6  10   5      631.04      520.00     29.35 o 
  -4  10   5     3422.69     2724.00     53.92 o 
  -2  10   5     1830.31     1626.49     41.94 o 
   0  10   5     4245.95     4865.10     77.28 o 
   2  10   5     1117.15      990.27     34.15 o 
   4  10   5     2060.93     2198.61     55.71 o 
  -9  11   5      573.53      443.32     35.35 o 
  -7  11   5      316.44      234.84     23.96 o 
  -5  11   5      929.84      750.04     31.15 o 
  -3  11   5     2406.32     2332.80     53.32 o 
  -1  11   5     2036.77     2028.23    311.82 o 
   1  11   5     2540.28     2510.73     53.32 o 
   3  11   5     1268.65     1311.98     42.53 o 
   5  11   5       16.92       25.16     13.78 o 
 -10  12   5      331.11      382.67     33.32 o 
  -8  12   5      805.50      554.74     34.75 o 
  -6  12   5      831.75      667.97     34.75 o 
  -4  12   5      118.33       84.47     14.98 o 
  -2  12   5     2761.90     2524.51     56.91 o 
   0  12   5     2570.45     2676.07     61.11 o 
   2  12   5     1697.64     1529.44     44.33 o 
   4  12   5       42.98       50.92     16.77 o 
   6  12   5      818.85      921.38     43.73 o 
  -9  13   5      141.40      141.38     25.76 o 
  -7  13   5      605.33      496.63     32.95 o 
  -5  13   5      190.30      187.51     23.36 o 
  -3  13   5      246.83      246.22     25.16 o 
  -1  13   5      790.76      855.48     37.14 o 
   1  13   5      858.12      831.52     35.94 o 
   3  13   5      707.66      757.83     38.34 o 
   5  13   5      324.83      307.33     29.35 o 
  -8  14   5      754.54      600.87     37.74 o 
  -6  14   5      926.14      700.32     34.75 o 
  -4  14   5     1821.03     1264.65     38.94 o 
  -2  14   5     1462.62     1358.11     80.88 o 
   0  14   5     1309.72     1473.73     52.12 o 
   2  14   5     3154.22     3261.37     67.10 o 
   4  14   5      708.54      762.62     41.34 o 
   6  14   5      265.20      295.34     31.75 o 
  -9  15   5        0.20       -4.79     16.18 o 
  -7  15   5       62.63       56.31     18.57 o 
  -5  15   5       42.48       43.73     18.57 o 
  -3  15   5      665.87      724.88     37.14 o 
  -1  15   5      970.02      836.31     35.94 o 
   1  15   5      347.29      347.46     28.16 o 
   3  15   5      245.17      291.15     32.35 o 
   5  15   5      239.15      285.16     31.75 o 
  -8  16   5      219.11      156.36     24.56 o 
  -6  16   5      408.57      293.55     26.36 o 
  -4  16   5      930.61      681.75     34.15 o 
  -2  16   5      765.30      741.06     36.54 o 
   0  16   5     1332.37     1497.09     53.32 o 
   2  16   5      231.56      225.25     25.76 o 
   4  16   5     1143.36     1313.18     52.12 o 
   6  16   5      320.54      295.94     32.35 o 
  -7  17   5       28.32       12.58     14.98 o 
  -5  17   5      104.97       75.48     20.37 o 
  -3  17   5      126.72      128.80     22.17 o 
  -1  17   5       13.25       16.77     17.97 o 
   1  17   5       43.58       83.27     20.37 o 
   3  17   5      131.47      191.11     29.35 o 
   5  17   5      166.61      213.87     29.95 o 
   7  17   5       16.75       35.35     21.57 o 
  -6  18   5      325.96      194.10     19.17 o 
  -4  18   5      838.07      738.66     39.54 o 
  -2  18   5     1581.46     1520.46     54.52 o 
   0  18   5       54.73       59.31     17.97 o 
   2  18   5      814.49      797.97     41.34 o 
   4  18   5      691.47      688.34     40.74 o 
   6  18   5      415.10      459.49     41.34 o 
  -5  19   5       22.17        0.60     14.98 o 
  -3  19   5       59.03       53.92     19.17 o 
  -1  19   5       22.97       17.37     19.17 o 
   1  19   5      253.22      321.70     29.35 o 
   3  19   5       35.71        5.99     18.57 o 
   5  19   5       46.72       42.53     22.76 o 
  -4  20   5      371.20      361.24     31.75 o 
  -2  20   5      552.49      539.17     36.54 o 
   0  20   5      256.97      230.05     26.96 o 
   2  20   5      314.00      339.68     32.95 o 
   4  20   5      523.07      566.13     40.14 o 
  -3  21   5       71.34       55.12     20.97 o 
  -1  21   5      154.48      185.11     28.76 o 
   1  21   5       64.07       73.09     20.37 o 
   3  21   5       12.85        7.19     20.37 o 
  -2  22   5      119.37      159.35     28.76 o 
   0  22   5      553.94      606.27     39.54 o 
   2  22   5      142.24      159.95     27.56 o 
 -10   0   6     2314.08     2614.97     85.67 o 
  -8   0   6     1216.57     1226.31     50.32 o 
  -6   0   6     2931.87     3576.49     67.70 o 
  -4   0   6      381.99      332.78     25.16 o 
 -11   1   6      132.86      164.96     41.64 o 
  -9   1   6      150.90      180.51     17.08 o 
  -7   1   6        2.74       -4.94      9.88 o 
  -5   1   6      164.08      159.15     11.93 o 
  -3   1   6      217.18      230.33      9.10 o 
 -10   2   6      139.76      136.93     17.63 o 
  -8   2   6     2409.68     2324.42     64.10 o 
  -6   2   6     3655.61     3340.45     58.71 o 
  -4   2   6     6697.61     5842.02   2739.88 o 
  -2   2   6    11643.65    11021.81     85.67 o 
   0   2   6     8238.70     8073.15     65.30 o 
   2   2   6    11884.08      393.59     45.53 o 
 -11   3   6       43.16       34.44     18.82 o 
  -9   3   6      736.54      635.62     41.34 o 
  -7   3   6      201.97      192.30     20.97 o 
  -5   3   6      529.37      482.26     22.76 o 
  -3   3   6      184.23      233.64     17.97 o 
  -1   3   6     1374.97     1483.31     28.76 o 
   1   3   6      879.82      837.51     17.97 o 
 -10   4   6      696.67      593.23    111.43 o 
  -8   4   6      903.20      806.36     40.14 o 
  -6   4   6     2075.27     1743.91     43.73 o 
  -4   4   6     4452.35     4492.47     60.51 o 
  -2   4   6     5260.06     4123.60    564.63 o 
   0   4   6    10353.82     8798.72   3084.94 o 
   2   4   6     1357.80     1137.05     25.16 o 
 -11   5   6       47.28       45.34     19.87 o 
  -9   5   6       62.52       46.13     18.57 o 
  -7   5   6      791.79      798.57     36.54 o 
  -5   5   6      589.37      515.80     24.56 o 
  -3   5   6     1049.14      815.25    266.89 o 
  -1   5   6      634.03      656.34     96.15 o 
   1   5   6      465.54      515.31    234.54 o 
   3   5   6      965.99      921.38     25.76 o 
 -10   6   6      507.33      437.38     32.58 o 
  -8   6   6      365.39      327.10     27.56 o 
  -6   6   6     5999.25     5086.16     77.28 o 
  -4   6   6     5661.76     4839.22    257.90 o 
  -2   6   6     3082.52     3786.53    915.39 o 
   0   6   6     1042.87     1156.14    203.99 o 
   2   6   6     2813.17     2480.18     41.34 o 
 -11   7   6      204.53      180.47     30.55 o 
  -9   7   6      106.67      115.02     22.76 o 
  -7   7   6      529.40      435.53     28.16 o 
  -5   7   6     1267.00     1056.17     35.35 o 
  -3   7   6     1106.79      866.80    219.26 o 
  -1   7   6      850.63      861.75    150.07 o 
   1   7   6     1050.94     1178.38     33.55 o 
   3   7   6      240.99      242.63     19.77 o 
 -10   8   6      496.22      470.50    168.34 o 
  -8   8   6     1426.60     1121.47     46.13 o 
  -6   8   6      142.79      138.99     20.97 o 
  -4   8   6     3234.94     2578.43     49.12 o 
  -2   8   6     2229.51     2040.46    368.97 o 
   0   8   6     1172.09     1282.02     38.94 o 
   2   8   6     3248.70     3986.85     66.50 o 
   4   8   6      860.06      865.55     30.82 o 
  -9   9   6       97.70      122.81     24.56 o 
  -7   9   6      335.84      288.16     26.96 o 
  -5   9   6      775.96      635.62     29.95 o 
  -3   9   6     2133.25     2417.87     55.71 o 
  -1   9   6      230.54      207.28     18.57 o 
   1   9   6     1099.04     1023.82     31.15 o 
   3   9   6      403.47      417.56     26.96 o 
   5   9   6     2984.15     3146.35     64.70 o 
 -10  10   6       88.03       82.26     18.82 o 
  -8  10   6      887.71      797.97     43.73 o 
  -6  10   6     1065.81      905.20     38.94 o 
  -4  10   6     2025.67     1876.91     48.53 o 
  -2  10   6      315.88      324.10     25.16 o 
   0  10   6     1378.32     1524.05     45.53 o 
   2  10   6      177.37      173.73     18.57 o 
   4  10   6      386.32      446.31     28.16 o 
  -9  11   6      395.35      333.69     33.55 o 
  -7  11   6      401.31      304.93     29.35 o 
  -5  11   6       26.63       22.17     12.58 o 
  -3  11   6     1367.63     1125.07     37.74 o 
  -1  11   6     1284.60     1340.73     41.34 o 
   1  11   6      613.19      531.98     29.35 o 
   3  11   6     1045.75     1158.01     45.53 o 
   5  11   6      112.55      144.38     20.37 o 
  -8  12   6      325.47      277.97     32.95 o 
  -6  12   6      122.86      115.02     19.77 o 
  -4  12   6      232.61      226.45     25.16 o 
  -2  12   6     1419.35     1454.56     45.53 o 
   0  12   6      599.24      732.07     37.74 o 
   2  12   6      810.19      836.31     35.35 o 
   4  12   6      105.29      113.23     20.97 o 
   6  12   6      372.55      431.34     34.75 o 
  -9  13   6      464.52      392.40     37.14 o 
  -7  13   6      409.61      301.34     25.76 o 
  -5  13   6      963.64      702.12     31.75 o 
  -3  13   6      376.77      391.80     29.35 o 
  -1  13   6     1714.49     1450.36     41.34 o 
   1  13   6      394.68      367.23     28.16 o 
   3  13   6     1580.23     1596.54     49.72 o 
   5  13   6      397.10      498.43     37.74 o 
  -8  14   6       15.02       16.18     14.38 o 
  -6  14   6       81.66       83.87     20.37 o 
  -4  14   6      364.80      331.29     25.76 o 
  -2  14   6     1126.51     1168.20     44.33 o 
   0  14   6      129.15      138.99     21.57 o 
   2  14   6       35.87       28.16     14.98 o 
   4  14   6       76.03      103.04     23.36 o 
   6  14   6      238.43      277.37     33.55 o 
  -7  15   6      396.17      356.45     30.55 o 
  -5  15   6      591.56      447.51     28.76 o 
  -3  15   6      593.20      569.72     31.75 o 
  -1  15   6     1091.40     1161.61     46.13 o 
   1  15   6      918.71      905.20     40.74 o 
   3  15   6       52.89       54.52     17.97 o 
   5  15   6      230.32      238.43     28.16 o 
  -8  16   6       10.78       -7.19     14.38 o 
  -6  16   6       30.96        3.00     17.37 o 
  -4  16   6       10.57       13.18     14.98 o 
  -2  16   6      108.42       94.65     17.97 o 
   0  16   6      485.14      496.63     33.55 o 
   2  16   6        3.48       -6.89     13.78 o 
   4  16   6       92.21       89.26     23.96 o 
   6  16   6       10.16        3.00     16.18 o 
  -7  17   6      138.32      152.76     29.35 o 
  -5  17   6      549.74      476.86     34.15 o 
  -3  17   6      701.39      604.47     35.94 o 
  -1  17   6        0.30       -2.40     13.78 o 
   1  17   6       51.70       60.51     16.18 o 
   3  17   6      601.94      612.26     39.54 o 
   5  17   6      727.70      788.38     47.93 o 
   7  17   6      116.95      116.82     31.15 o 
  -6  18   6       58.26       56.31     19.17 o 
  -4  18   6       26.30       22.17     15.58 o 
  -2  18   6      196.83      130.00     19.17 o 
   0  18   6      232.83      248.02     26.96 o 
   2  18   6       96.04      123.41     22.76 o 
   4  18   6       73.72       70.69     23.96 o 
   6  18   6        8.42        5.39     20.37 o 
  -5  19   6      436.14      380.41     32.35 o 
  -3  19   6      844.29      713.50     37.14 o 
  -1  19   6      281.62      321.10     34.15 o 
   1  19   6      413.69      382.21     32.35 o 
   3  19   6      358.17      432.53     37.14 o 
   5  19   6      415.09      488.85     40.74 o 
  -4  20   6       10.77       11.98     14.98 o 
  -2  20   6        3.49       16.18     17.97 o 
   0  20   6       32.92       22.17     15.58 o 
   2  20   6       96.13      103.64     23.36 o 
   4  20   6        6.82       14.98     19.77 o 
  -3  21   6      324.34      297.74     27.56 o 
  -1  21   6       14.24       26.36     19.17 o 
   1  21   6      249.83      333.09     35.35 o 
   3  21   6      208.93      262.99     33.55 o 
   0  22   6       47.22       64.70     20.97 o 
 -11   1   7      697.20      576.31     50.32 o 
  -9   1   7     2760.27     2893.68    267.19 o 
  -7   1   7     2715.02     2629.44    313.92 o 
  -5   1   7     3082.71     3023.40     76.98 o 
  -3   1   7     6570.63     6517.35     64.10 o 
 -10   2   7      116.81      163.55     31.15 o 
  -8   2   7      233.50      235.58     22.47 o 
  -6   2   7      122.85      120.90     11.84 o 
  -4   2   7      237.45      245.02     16.18 o 
  -2   2   7      550.40      510.41     17.37 o 
   0   2   7       38.79       36.54      5.39 o 
 -11   3   7     1078.12      824.33     52.12 o 
  -9   3   7     1009.24      818.94     42.53 o 
  -7   3   7     2807.64     2398.10     53.92 o 
  -5   3   7     5265.45     4673.99     62.90 o 
  -3   3   7     4540.79     4271.42     52.72 o 
  -1   3   7     2951.77     3010.96     40.14 o 
   1   3   7     2777.15     2449.02     32.95 o 
 -10   4   7        7.12       -0.53     13.70 o 
  -8   4   7      103.37       81.47     17.37 o 
  -6   4   7     1253.82     1038.80     34.15 o 
  -4   4   7      252.85      259.40     19.17 o 
  -2   4   7     1014.40      818.34     20.37 o 
   0   4   7       73.61       79.68      9.59 o 
   2   4   7      171.54      220.46     14.38 o 
 -11   5   7      351.84      324.27     84.77 o 
  -9   5   7      870.44      827.32     44.33 o 
  -7   5   7     3025.13     2671.88     58.11 o 
  -5   5   7     4196.37     3623.81     59.31 o 
  -3   5   7     4460.17     3746.55   1034.90 o 
  -1   5   7      336.62      324.10     18.57 o 
   1   5   7     2231.94     2410.85    191.11 o 
   3   5   7     2641.07     2641.93     46.13 o 
 -10   6   7       29.53       36.05     18.14 o 
  -8   6   7      372.76      271.38     25.16 o 
  -6   6   7     1091.83      958.52     35.94 o 
  -4   6   7       90.97       94.65     14.38 o 
  -2   6   7      498.91      504.48    115.32 o 
   0   6   7     1265.90     1456.58    296.54 o 
   2   6   7      445.28      459.49     22.17 o 
  -9   7   7      385.88      303.13     30.55 o 
  -7   7   7      484.43      470.28     30.55 o 
  -5   7   7     4589.45     4463.72     73.09 o 
  -3   7   7     2116.83     1728.37    773.71 o 
  -1   7   7     2212.61     1892.23    471.47 o 
   1   7   7      753.10      841.70     27.56 o 
   3   7   7     2135.59     2015.89     42.53 o 
 -10   8   7       98.16       70.09     25.16 o 
  -8   8   7      891.65      675.16     37.74 o 
  -6   8   7      134.52       86.87     14.98 o 
  -4   8   7      663.92      578.71     26.36 o 
  -2   8   7      784.49      967.04    352.86 o 
   0   8   7      110.59      134.79     16.18 o 
   2   8   7      633.18      603.27     26.36 o 
   4   8   7       33.79       23.96     10.78 o 
  -9   9   7      502.74      452.30     35.35 o 
  -7   9   7     1462.74     1062.76     39.54 o 
  -5   9   7     1867.86     1647.46     42.53 o 
  -3   9   7     1021.36      786.59     26.96 o 
  -1   9   7      772.45      727.88     28.16 o 
   1   9   7      656.51      759.63     31.75 o 
   3   9   7     1092.38     1309.58     41.34 o 
 -10  10   7      224.15      183.32     30.55 o 
  -8  10   7      567.19      403.18     29.95 o 
  -6  10   7      377.29      300.14     25.76 o 
  -4  10   7      271.67      277.37     22.76 o 
  -2  10   7      632.81      610.46     30.55 o 
   0  10   7     1198.84     1283.22     39.54 o 
   2  10   7      455.33      520.00     31.75 o 
   4  10   7     1300.01     1597.74     49.72 o 
  -9  11   7      403.61      295.94     30.55 o 
  -7  11   7      359.10      348.06     27.56 o 
  -5  11   7      258.08      257.60     25.16 o 
  -3  11   7     1177.54     1216.72     41.34 o 
  -1  11   7       64.04       49.12     13.78 o 
   1  11   7     1339.97     1344.33     40.14 o 
   3  11   7      291.33      311.52     25.76 o 
   5  11   7      914.93      886.63     38.94 o 
  -8  12   7      286.89      249.22     28.16 o 
  -6  12   7      542.86      415.16     28.16 o 
  -4  12   7      204.02      134.79     14.38 o 
  -2  12   7      658.58      693.13     32.95 o 
   0  12   7     1339.16     1359.30     43.73 o 
   2  12   7       73.08       76.08     15.58 o 
   4  12   7        6.28        0.60     11.98 o 
  -9  13   7      263.56      226.45     31.75 o 
  -7  13   7      447.35      382.81     28.76 o 
  -5  13   7      257.30      264.79     26.96 o 
  -3  13   7       11.57       22.17     13.78 o 
  -1  13   7      360.72      400.18     29.95 o 
   1  13   7      635.92      677.56     32.95 o 
   3  13   7       50.12       73.09     19.77 o 
   5  13   7      208.62      225.25     27.56 o 
  -8  14   7      345.47      273.18     28.16 o 
  -6  14   7      599.98      432.53     29.95 o 
  -4  14   7       45.02       31.75     13.78 o 
  -2  14   7      185.40      163.55     19.77 o 
   0  14   7      874.25      944.74     40.74 o 
   2  14   7      757.07      703.32     34.15 o 
   4  14   7      325.65      363.64     30.55 o 
   6  14   7      797.74      974.10     52.12 o 
  -7  15   7      252.71      202.49     22.76 o 
  -5  15   7       30.36       30.55     16.77 o 
  -3  15   7       94.14      104.84     19.17 o 
  -1  15   7      352.96      412.16     31.15 o 
   1  15   7       62.15       71.89     17.37 o 
   3  15   7      377.41      449.31     31.75 o 
   5  15   7      334.15      369.03     34.75 o 
  -6  16   7      235.15      140.18     17.97 o 
  -4  16   7      695.53      669.17     36.54 o 
  -2  16   7      506.89      443.92     29.35 o 
   0  16   7      244.33      248.62     25.16 o 
   2  16   7      126.52      165.94     23.36 o 
   4  16   7      238.53      326.50     34.75 o 
   6  16   7      273.99      264.79     32.95 o 
  -7  17   7       42.39       17.37     16.77 o 
  -5  17   7       23.82       24.56     16.77 o 
  -3  17   7       19.38       13.78     14.38 o 
  -1  17   7      227.90      264.19     30.55 o 
   1  17   7      149.42      195.90     23.96 o 
   3  17   7      218.38      229.45     28.16 o 
   5  17   7       71.50       66.50     22.17 o 
  -6  18   7      203.88      164.15     23.96 o 
  -4  18   7      705.51      652.99     38.34 o 
  -2  18   7      338.81      425.34     34.15 o 
   0  18   7       98.83       86.27     18.57 o 
   2  18   7      756.71      847.69     44.33 o 
   4  18   7      671.74      745.25     47.93 o 
  -5  19   7       29.96       28.76     16.18 o 
  -3  19   7       13.12        6.59     14.38 o 
  -1  19   7       81.03      118.62     25.16 o 
   1  19   7       69.43       91.66     23.36 o 
   3  19   7      132.42      168.34     27.56 o 
   5  19   7       17.60        3.00     20.97 o 
  -4  20   7      361.39      275.58     27.56 o 
  -2  20   7      454.00      551.15     38.34 o 
   0  20   7      124.48      122.81     23.36 o 
   2  20   7      134.13      138.99     24.56 o 
  -1  21   7       28.82       29.35     17.97 o 
   1  21   7       28.62       22.76     17.97 o 
  -7   5   8       97.38      148.57     20.37 o 
  -5   5   8     1117.64      944.14     30.55 o 
  -3   5   8      991.02     1004.65     31.15 o 
  -1   5   8      841.42      812.35     27.56 o 
   1   5   8      489.07      685.50    341.47 o 
  -8   6   8      387.89      379.22     29.95 o 
  -6   6   8     2297.52     1837.97     46.13 o 
  -4   6   8     1138.64      984.88     30.55 o 
  -2   6   8     2340.36     2208.68    635.32 o 
   0   6   8     1885.89     2171.29    313.32 o 
   2   6   8     4108.81     4312.75     59.31 o 
  -9   7   8      242.82      258.80     30.55 o 
  -7   7   8     2557.61     2312.44     61.11 o 
  -5   7   8      125.19      159.35     19.17 o 
  -3   7   8      914.97      762.62     26.96 o 
  -1   7   8     1181.84     1029.48    477.16 o 
   1   7   8      583.37      495.44     22.17 o 
   3   7   8      594.51      651.80     26.96 o 
 -10   8   8      468.93      370.23     37.14 o 
  -8   8   8      246.21      231.24     28.76 o 
  -6   8   8      628.59      547.56     29.35 o 
  -4   8   8     2141.85     1780.46     41.94 o 
  -2   8   8     1395.85     1504.20    380.11 o 
   0   8   8     1939.49     1918.24     41.34 o 
   2   8   8     2744.63     2603.59     49.12 o 
   4   8   8     1088.11     1280.23     41.94 o 
  -9   9   8      321.82      304.93     31.15 o 
  -7   9   8      875.24      772.21     37.74 o 
  -5   9   8      532.54      418.75     25.16 o 
  -3   9   8      454.21      527.79     28.16 o 
  -1   9   8     1043.64     1181.38     40.14 o 
   1   9   8     1327.34     1324.56     37.74 o 
   3   9   8      678.45      733.27     30.55 o 
  -8  10   8      186.52      192.90     26.96 o 
  -6  10   8      828.40      684.15     33.55 o 
  -4  10   8      623.39      612.86     29.95 o 
  -2  10   8      282.57      300.74     24.56 o 
   0  10   8      881.40      902.21     31.15 o 
   2  10   8     1549.46     1510.27     41.94 o 
   4  10   8      897.64     1029.21     40.14 o 
  -9  11   8      783.71      641.61     41.94 o 
  -7  11   8      375.38      294.75     26.36 o 
  -5  11   8     1035.28      820.14     34.75 o 
  -3  11   8      140.10      173.73     20.97 o 
  -1  11   8     1074.33     1171.79     42.53 o 
   1  11   8     1217.42     1255.07     39.54 o 
   3  11   8      271.24      301.93     26.96 o 
   5  11   8      256.61      316.91     29.35 o 
  -8  12   8      193.34      157.56     22.76 o 
  -6  12   8      336.12      269.58     24.56 o 
  -4  12   8      102.27       99.45     19.17 o 
  -2  12   8      178.18      183.92     20.37 o 
   0  12   8     1116.79      981.29     35.35 o 
   2  12   8      692.26      853.68     40.74 o 
   4  12   8      468.01      539.77     31.75 o 
  -7  13   8      315.05      306.13     28.76 o 
  -5  13   8      703.66      469.68     23.96 o 
  -3  13   8      260.18      217.46     23.36 o 
  -1  13   8      722.57      762.03     37.14 o 
   1  13   8     1687.71     1896.68     53.92 o 
   3  13   8      143.56      210.28     23.96 o 
   5  13   8      779.17      833.32     40.74 o 
  -8  14   8      300.93      226.45     27.56 o 
  -6  14   8      148.11      139.58     22.76 o 
  -4  14   8       13.48        4.19     13.78 o 
  -2  14   8       38.48       31.75     12.58 o 
   0  14   8      610.81      585.30     31.15 o 
   2  14   8      158.84      191.70     23.36 o 
   4  14   8      325.74      361.84     29.95 o 
   6  14   8       54.29       73.09     20.97 o 
  -7  15   8      323.42      283.36     31.75 o 
  -5  15   8      319.17      274.38     25.76 o 
  -3  15   8      530.01      563.13     34.15 o 
  -1  15   8      489.90      588.29     38.34 o 
   1  15   8      925.28     1019.63     43.73 o 
   3  15   8      349.91      440.32     34.15 o 
   5  15   8      305.73      288.16     32.95 o 
  -6  16   8        6.71       28.76     16.77 o 
  -4  16   8       57.86       62.30     18.57 o 
  -2  16   8      167.88      186.91     25.76 o 
   0  16   8       66.43       55.71     16.77 o 
   2  16   8      486.92      552.95     34.75 o 
   4  16   8       49.69       57.51     20.97 o 
   6  16   8        9.68       -8.99     17.97 o 
  -5  17   8      152.98      188.71     26.36 o 
  -3  17   8      399.95      407.37     30.55 o 
  -1  17   8      675.88      750.64     40.74 o 
   1  17   8      274.85      303.73     29.35 o 
   3  17   8      438.75      654.19     45.53 o 
   5  17   8      215.68      323.50     35.94 o 
  -4  18   8        7.88       -0.60     14.98 o 
  -2  18   8      141.23      173.73     25.76 o 
   0  18   8        8.82       16.77     15.58 o 
   2  18   8      227.08      265.39     29.35 o 
   4  18   8       20.43       35.94     20.37 o 
  -3  19   8      500.85      399.58     29.35 o 
  -1  19   8      304.17      381.61     32.95 o 
   1  19   8      154.18      197.10     26.36 o 
   3  19   8      428.62      584.10     45.53 o 
  -2  20   8       47.58       70.69     23.96 o 
   0  20   8      165.69      148.57     23.36 o 
   2  20   8       24.64       29.95     18.57 o 
   2   4   9     1500.69      889.03     70.69 o 
  -1   5   9     3447.10     1220.92     94.65 o 
   1   5   9     3457.37     2311.84     79.68 o 
   0   6   9     1634.06     3274.55     96.45 o 
  -1   7   9     2536.00      509.21     37.14 o 
  -2   8   9     2082.84     1026.22    118.62 o 
  -3  11   9      384.42      345.07     25.16 o 
  -1  11   9      538.64      579.31     31.75 o 
   1  11   9      697.91      776.40     32.95 o 
   3  11   9      744.53      865.67     37.74 o 
  -4  12   9      723.30      675.76     35.35 o 
  -2  12   9      786.50      581.70     27.56 o 
   0  12   9     1324.30     1389.86     43.73 o 
   2  12   9      854.22      871.66     36.54 o 
   4  12   9      564.47      666.17     38.94 o 
  -5  13   9      167.35      206.68     25.76 o 
  -3  13   9      195.83      190.51     23.36 o 
  -1  13   9      464.02      533.18     33.55 o 
   1  13   9      725.66      756.03     36.54 o 
   3  13   9      557.26      656.59     38.34 o 
   5  13   9      226.11      321.10     31.15 o 
  -6  14   9      446.76      353.46     27.56 o 
  -4  14   9      346.74      355.85     28.76 o 
  -2  14   9      211.99      224.65     25.76 o 
   0  14   9     1190.51     1210.13     44.33 o 
   2  14   9     1020.73     1190.96     46.73 o 
   4  14   9      518.62      617.65     37.74 o 
  -5  15   9      165.37      126.41     22.76 o 
  -3  15   9       67.50       63.50     16.77 o 
  -1  15   9       63.77       56.31     16.77 o 
   1  15   9      396.25      419.95     31.75 o 
   3  15   9       29.38       64.10     20.37 o 
   5  15   9       37.35       17.97     17.37 o 
  -4  16   9      135.04      136.59     23.96 o 
  -2  16   9      531.78      527.19     35.35 o 
   0  16   9     1211.22     1122.07     45.53 o 
   2  16   9      332.82      380.41     33.55 o 
   4  16   9      625.03      650.60     40.14 o 
  -5  17   9       15.66       16.18     16.18 o 
  -3  17   9      136.24      124.01     20.37 o 
  -1  17   9       32.68       23.36     14.98 o 
   1  17   9      156.78      173.13     25.16 o 
   3  17   9       51.42       45.53     19.17 o 
  -4  18   9      193.50      205.48     24.56 o 
  -2  18   9      592.99      718.29     43.73 o 
   0  18   9      144.40      192.30     25.16 o 
   2  18   9      425.47      606.27     43.73 o 
  -1  19   9        9.34        3.59     13.18 o 
   1  19   9        4.41       -7.49     14.98 o 
   0   6  10      840.42     1120.27     50.92 o 
   0   8  10      696.52      969.31     49.12 o 
  -1   9  11      395.91      465.48     44.33 o 
  -1   7  12      792.68     1083.13     73.09 o 
  -2   8  12      763.92      931.56     62.90 o 
  -1   9  12      529.95     1401.24    124.01 o 
  -1   7  13      392.99      237.83     29.35 o 
  -1   9  13      394.68      328.89     38.34 o 
                                                 
